# Supplementary material for: A superiority of viral load over CD4 cell count when predicting mortality in HIV patients on therapy
Source: BMC Infect Dis. 2019 Feb 15;19:169. doi: 10.1186/s12879-019-3781-1 (PMC6377778; doi:10.1186/s12879-019-3781-1)
Supplement: Supplementary file 1 — BMCID_Data. Data sheet containing all anonymised data used in this analysis. (XLSX 250 kb) [file 12879_2019_3781_MOESM1_ESM.xlsx]

## Sheet: Sheet1
ID	NA	Gender	AgeC	AgeBL	Age	WHOBL	CD4C	CD4BL	VLBLR	VLC	VLBL	TBB4	t	Rx	CD4	CD4S	VL	VLS	Weight
1	0	1	0	62	62	4	1	194				1	0	ddi+d4T+EFV	194	4
1	0	1	0	62	62.25	4	1	194				1	0.25	d4T-3TC-EFV	289	4	<50	1	52
1	0	1	0	62	62.5	4	1	194				1	0.5	d4T-3TC-NVP	161	4	13808	3
1	0	1	0	62	63	4	1	194				1	1	d4T-3TC-EFV	336	4	<50	1	55.5
1	0	1	0	62	63.5	4	1	194				1	1.5	d4T-3TC-EFV	401	3	<50	1	54.7
1	0	1	0	62	64	4	1	194				1	2	AZT-3TC-EFV	392	3	<50	1	54.5
1	0	1	0	62	64.5	4	1	194				1	2.5	AZT-3TC-EFV	540	2	<50	1	53.5
1	0	1	0	62	65	4	1	194				1	3	AZT-3TC-EFV	679	2	<50	1
1	0	1	0	62	65.5	4	1	194				1	3.5	AZT-3TC-EFV	574	2	<50	1	52
1	0	1	0	62	66	4	1	194				1	4	FTC-TDF-EFV	447	3	<50	1	53.6
1	0	1	0	62	66.5	4	1	194				1	4.5	FTC-TDF-EFV	492	3	<50	1	53
1	0	1	0	62	67	4	1	194				1	5	FTC-TDF-EFV	562	2	<50	1	55.3
2	0	0	1	33	33	4	1	87	400	0	400	1	0	ddi+d4T-EFV	477	3	<50	1	39
2	0	0	1	33	33.25	4	1	87	400	0	400	1	0.25	d4T-3TC-EFV	574	2	<50	1	39.5
2	0	0	1	33	33.5	4	1	87	400	0	400	1	0.5			2		1
2	0	0	1	33	34	4	1	87	400	0	400	1	1	d4T-3TC-EFV	732	2	<50	1
2	0	0	1	33	34.5	4	1	87	400	0	400	1	1.5	d4T-3TC-EFV	581	2	<50	1	39.4
2	0	0	1	33	35	4	1	87	400	0	400	1	2	d4T-3TC-EFV	845	1	<50	1	38.6
2	0	0	1	33	35.5	4	1	87	400	0	400	1	2.5	AZT-3TC-EFV	974	1	<50	1	38.3
2	0	0	1	33	36	4	1	87	400	0	400	1	3	AZT-3TC-EFV	825	1	<50	1	38.7
2	0	0	1	33	36.5	4	1	87	400	0	400	1	3.5	FTC-TDF-EFV	595	2	<50	1	38.7
2	0	0	1	33	37	4	1	87	400	0	400	1	4	FTC-TDF-EFV	1254	1	<50	1	37.2
2	0	0	1	33	37.5	4	1	87	400	0	400	1	4.5	FTC-TDF-EFV	1003	1	<50	1	36.3
2	0	0	1	33	38	4	1	87	400	0	400	1	5	FTC-TDF-EFV	1178	1	<50	1	37
3	1	0	1	39	39	4	0	385	225	0	225	1	0	d4T-3TC-EFV	385	2	225	2	70
3	1	0	1	39	39.25	4	0	385	225	0	225	1	0.25	d4T-3TC-EFV	458	3	<50	1	68.8
3	1	0	1	39	39.5	4	0	385	225	0	225	1	0.5	AZT-3TC-EFV	315	4	381	2	65.5
3	1	0	1	39	40	4	0	385	225	0	225	1	1	AZT-ddI-LPV/r	514	2	<50	1	62.5
3	1	0	1	39	40.5	4	0	385	225	0	225	1	1.5	AZT-ddI-LPV/r	681	2	<50	1	64.1
3	1	0	1	39	41	4	0	385	225	0	225	1	2	AZT-ddI-LPV/r	668	2	<50	1	69.2
3	1	0	1	39	41.5	4	0	385	225	0	225	1	2.5	AZT-ddI-LPV/r	859	1	<50	1	70.1
3	1	0	1	39	42	4	0	385	225	0	225	1	3	AZT--ddI-LPV/r	742	2	<50	1	67
3	1	0	1	39	42.5	4	0	385	225	0	225	1	3.5	AZT-ddI-LPV/r	804	1	<50	1	65.3
3	1	0	1	39	43	4	0	385	225	0	225	1	4	AZT-ddI-LPV/r	908	1	<50	1	61.5
3	1	0	1	39	43.5	4	0	385	225	0	225	1	4.5	AZT-ddi-LPV/r	782	2	115	2	59.5
4	1	0	1	27	27	4	0	241	45	0	<50	1	0	d4T-3TC-EFV	241	4	<50	1	65
4	1	0	1	27	27.25	4	0	241	45	0	<50	1	0.25	d4T-3TC-EFV	526	2	<50	1	65
4	1	0	1	27	27.5	4	0	241	45	0	<50	1	0.5	d4T-3TC-EFV	976	1	<50	1	68
4	1	0	1	27	28	4	0	241	45	0	<50	1	1	AZT-3TC-LPV/r	1131	1	<50	1	69.7
4	1	0	1	27	28.5	4	0	241	45	0	<50	1	1.5	AZT-3TC-Kal	1160	1	<50	1	69.4
4	1	0	1	27	29	4	0	241	45	0	<50	1	2	AZT-3TC-LPV/r	1035	1	<50	1	69.9
4	1	0	1	27	29.5	4	0	241	45	0	<50	1	2.5	AZT-3TC-LPV/r	1590	1	<50	1
4	1	0	1	27	30	4	0	241	45	0	<50	1	3	AZT-3TC-LPV/r	1203	1	<50	1	69.6
4	1	0	1	27	30.5	4	0	241	45	0	<50	1	3.5	AZT-3TC-LPV/r	1248	1	<50	1
5	0	0	0	60	60	4	0	296	45	0	<50	1	0	ddi-d4T-EFV	37	4	181562	4
5	0	0	0	60	60.25	4	0	296	45	0	<50	1	0.25	ddi-d4T-3TC	278	4	<50	1	66.5
5	0	0	0	60	60.5	4	0	296	45	0	<50	1	0.5	ddi-d4T-EFV	335	4	<50	1	61.9
5	0	0	0	60	61	4	0	296	45	0	<50	1	1	ddi-d4T-EFV	443	3	<50	1
6	0	0	1	35	35	4	1	136	72000	1	72000	1	0	d4T-3TC-EFV	136	4	72000	3	60
6	0	0	1	35	35.25	4	1	136	72000	1	72000	1	0.25	d4T-3TC-EFV		3	58	2	65
6	0	0	1	35	35.5	4	1	136	72000	1	72000	1	0.5	d4T-3TC-EFV	690	2	<50	1	66.4
6	0	0	1	35	36	4	1	136	72000	1	72000	1	1	d4T-3TC-EFV	920	1	<50	1	67.8
6	0	0	1	35	36.5	4	1	136	72000	1	72000	1	1.5	d4T-3TC-EFV	590	2	<50	1	59.9
6	0	0	1	35	37	4	1	136	72000	1	72000	1	2	AZT-3TC-EFV	876	1	<50	1
6	0	0	1	35	37.5	4	1	136	72000	1	72000	1	2.5	TDF-3TC-EFV	1241	1	<50	1	54.3
6	0	0	1	35	38	4	1	136	72000	1	72000	1	3	TDF-3TC-EFV	1081	1	<50	1	55.7
6	0	0	1	35	38.5	4	1	136	72000	1	72000	1	3.5	TDF-3TC-EFV	1152	1	<50	1	56
6	0	0	1	35	39	4	1	136	72000	1	72000	1	4	FTC-TDF-EFV	964	1	<50	1	57.3
6	0	0	1	35	39.5	4	1	136	72000	1	72000	1	4.5	FTC-TDF-LPV/r	686	2	<50	1	64.2
7	0	0	1	38	38	4	0	215	114552	1	114552	1	0	d4T-3TC-NVP	212	4	114552	4	52
7	0	0	1	38	38.25	4	0	215	114552	1	114552	1	0.25	d4T-3TC-NVP	313	4	115	2	52
7	0	0	1	38	38.5	4	0	215	114552	1	114552	1	0.5	d4T-3TC-NVP	348	3	<50	1	51.8
7	0	0	1	38	39	4	0	215	114552	1	114552	1	1	d4T-3TC-NVP	547	2	<50	1	51.9
7	0	0	1	38	39.5	4	0	215	114552	1	114552	1	1.5	d4T-3TC-NVP	617	2	<50	1	47.7
7	0	0	1	38	40	4	0	215	114552	1	114552	1	2	d4T-3TC-NVP	658	2	<50	1	49.9
7	0	0	1	38	40.5	4	0	215	114552	1	114552	1	2.5	AZT-3TC-NVP	700	2	<50	1	49.1
7	0	0	1	38	41	4	0	215	114552	1	114552	1	3	AZT-3TC-NVP	685	2	<50	1	50
7	0	0	1	38	41.5	4	0	215	114552	1	114552	1	3.5	AZT-3TC-NVP	1087	1	<50	1	49.3
7	0	0	1	38	42	4	0	215	114552	1	114552	1	4	AZT-3TC-NVP	1005	1	<50	1	49.1
8	0	0	1	44	44	4	1	85	47492	1	47492	1	0	d4T-3TC-EFV	85	4	47492	3	75.6
8	0	0	1	44	44.25	4	1	85	47492	1	47492	1	0.25	d4T-3TC-EFV	178	4	57	2	78.6
8	0	0	1	44	44.5	4	1	85	47492	1	47492	1	0.5	d4T-3TC-EFV	267	4	<50	1	78.6
8	0	0	1	44	45	4	1	85	47492	1	47492	1	1	d4T-3TC-EFV	264	4	<50	1	84.8
8	0	0	1	44	45.5	4	1	85	47492	1	47492	1	1.5	d4T-3TC-EFV	147	4	<50	1	84.8
8	0	0	1	44	46	4	1	85	47492	1	47492	1	2	d4T-3TC-EFV	430	3	71	2
8	0	0	1	44	46.5	4	1	85	47492	1	47492	1	2.5	AZT-3TC-EFV	512	2	<50	1	85.5
8	0	0	1	44	47	4	1	85	47492	1	47492	1	3	FTC-TDF-EFV	407	3	<50	1	86.4
8	0	0	1	44	47.5	4	1	85	47492	1	47492	1	3.5	FTC-TDF-EFV	351	3	<50	1
9	0	0	1	37	37	3	1	189	9227	0	9227	1	0	d4T-3TC-EFV	189	4	9227	2	60.2
9	0	0	1	37	37.25	3	1	189	9227	0	9227	1	0.25	d4T-3TC-EFV	248	4	<50	1	63.2
9	0	0	1	37	37.5	3	1	189	9227	0	9227	1	0.5	d4T-3TC-EFV	300	4	<50	1	61.7
9	0	0	1	37	38	3	1	189	9227	0	9227	1	1	d4T-3TC-EFV	421	3	<50	1	67.6
9	0	0	1	37	38.5	3	1	189	9227	0	9227	1	1.5	d4T-3TC-EFV	377	3	<50	1	69.4
9	0	0	1	37	39	3	1	189	9227	0	9227	1	2	d4T-3TC-EFV	492	3	<50	1	67.3
9	0	0	1	37	39.5	3	1	189	9227	0	9227	1	2.5	AZT-3TC-EFV	598	2	<50	1	63.1
9	0	0	1	37	40	3	1	189	9227	0	9227	1	3	AZT-3TC-EFV	390	3	1010	2	62.5
9	0	0	1	37	40.5	3	1	189	9227	0	9227	1	3.5	AZT-3TC-NVP	480	3	<50	1	61.8
9	0	0	1	37	41	3	1	189	9227	0	9227	1	4	FTC-TDF-ENVP	910	1	<50	1	61
9	0	0	1	37	41.5	3	1	189	9227	0	9227	1	4.5	FTC-TDF-NVP	728	2	<50	1	63.6
10	0	0	1	34	34	4	0	292	21334	1	21334	1	0	d4T-3TC-EFV	209	4	10997	3	76.3
10	0	0	1	34	34.25	4	0	292	21334	1	21334	1	0.25	d4T-3TC-EFV	248	4	<50	1	74.8
10	0	0	1	34	34.5	4	0	292	21334	1	21334	1	0.5	AZT-3TC-EFV	343	4	<50	1	71.5
10	0	0	1	34	35	4	0	292	21334	1	21334	1	1	AZT-3TC-NVP	278	4	<50	1	68.7
10	0	0	1	34	35.5	4	0	292	21334	1	21334	1	1.5	AZT-3TC-NVP	278	4	<50	1	66.4
10	0	0	1	34	36	4	0	292	21334	1	21334	1	2	d4T-3TC-EFV	320	4	<50	1	66.4
10	0	0	1	34	36.5	4	0	292	21334	1	21334	1	2.5	AZT-3TC-NVP	492	3	<50	1	70
10	0	0	1	34	37	4	0	292	21334	1	21334	1	3	AZT-3TC-NVP	490	3	<50	1	66
10	0	0	1	34	37.5	4	0	292	21334	1	21334	1	3.5	AZT-3TC-NVP	476	3	<50	1	72.5
10	0	0	1	34	38	4	0	292	21334	1	21334	1	4	AZT-3TC-NVP	473	3	<50	1	73.8
11	0	0	1	39	39	4	1	97	39774	1	39774	1	0	d4T-3TC-EFV	97	4	39774	3	37.5
11	0	0	1	39	39.25	4	1	97	39774	1	39774	1	0.25	d4T-3TC-EFV	150	4	<50	1	42.6
11	0	0	1	39	39.5	4	1	97	39774	1	39774	1	0.5	d4T-3TC-EFV	89	4	<50	1	44.2
11	0	0	1	39	40	4	1	97	39774	1	39774	1	1	d4T-3TC-EFV	110	4	<50	1	42.9
11	0	0	1	39	40.5	4	1	97	39774	1	39774	1	1.5	d4T-3TC-NVP	109	4	<50	1	47
11	0	0	1	39	41	4	1	97	39774	1	39774	1	2	d4T-3TC-NVP	163	4	<50	1	45.3
11	0	0	1	39	41.5	4	1	97	39774	1	39774	1	2.5	d4T-3TC-NVP	175	4	<50	1	46.1
11	0	0	1	39	42	4	1	97	39774	1	39774	1	3	AZT-3TC-EFV	280	4	<50	1	46.2
11	0	0	1	39	42.5	4	1	97	39774	1	39774	1	3.5	AZT-3TC-NVP	216	4	<50	1	44
11	0	0	1	39	43	4	1	97	39774	1	39774	1	4	AZT-3TC-NVP	381	3	<50	1	44.3
11	0	0	1	39	43.5	4	1	97	39774	1	39774	1	4.5	AZT-3TC-NVP	239	4	<50	1	41
12	0	1	1	16	16	4	0	207	100763	1	100763	1	0	d4T-3TC-EFV	207	4	100763	4	17.25
12	0	1	1	16	16.25	4	0	207	100763	1	100763	1	0.25	d4T-3TC-EFV	321	4	<50	1	19.6
12	0	1	1	16	16.5	4	0	207	100763	1	100763	1	0.5	d4T-3TC-EFV	320	4	<50	1	19.1
12	0	1	1	16	17	4	0	207	100763	1	100763	1	1	d4T-3TC-EFV	458	3	381	2	19.7
12	0	1	1	16	17.5	4	0	207	100763	1	100763	1	1.5	d4T-3TC-EFV	431	3	5887	2	21
13	0	0	1	33	33	2	0	402	10555	1	10555	1	0	d4T-3TC-NVP	248	4	20275	3	50.9
13	0	0	1	33	33.25	2	0	402	10555	1	10555	1	0.25	d4T-3TC-NVP		4	92	2	50.5
13	0	0	1	33	33.5	2	0	402	10555	1	10555	1	0.5	d4T-3TC-NVP	423	3	<50	1	51.4
13	0	0	1	33	34	2	0	402	10555	1	10555	1	1	d4T-3TC-NVP	811	1	<50	1	52.6
13	0	0	1	33	34.5	2	0	402	10555	1	10555	1	1.5	AZT-3TC-NVP	936	1	<50	1	52.6
13	0	0	1	33	35	2	0	402	10555	1	10555	1	2	AZT-3TC-NVP	673	2	<50	1	54
13	0	0	1	33	35.5	2	0	402	10555	1	10555	1	2.5	AZT-3TC-NVP	913	1	<50	1	54
13	0	0	1	33	36	2	0	402	10555	1	10555	1	3	AZT-3TC-NVP	708	2	<50	1	57.4
13	0	0	1	33	36.5	2	0	402	10555	1	10555	1	3.5	AZT-3TC-NVP	643	2	<50	1	57.1
14	0	0	1	38	38	4	1	172	65427	1	65427	1	0	d4T-3TC-EFV	172	4	65427	3	48.3
14	0	0	1	38	38.25	4	1	172	65427	1	65427	1	0.25	d4T-3TC-EFV			<50	1	46.6
14	0	0	1	38	38.5	4	1	172	65427	1	65427	1	0.5	d4T-rTC-EFV	249	4	<50	1	46.3
14	0	0	1	38	39	4	1	172	65427	1	65427	1	1	d4T-3TC-EFV	287	4	<50	1	46.3
14	0	0	1	38	39.5	4	1	172	65427	1	65427	1	1.5	d4T-3TC-EFV	573	2	<50	1	46.8
14	0	0	1	38	40	4	1	172	65427	1	65427	1	2	d4T-3TC-EFV	593	2	<50	1	45.7
14	0	0	1	38	40.5	4	1	172	65427	1	65427	1	2.5	AZT-3TC-EFV	703	2	1.7	1	47.2
14	0	0	1	38	41	4	1	172	65427	1	65427	1	3	AZT-3TC-EFV	640	2	<50	1	47.7
14	0	0	1	38	41.5	4	1	172	65427	1	65427	1	3.5	AZT-3TC-EFV	707	2	<50	1	48.3
14	0	0	1	38	42	4	1	172	65427	1	65427	1	4	AZT-3TC-EFV	950	1	<50	1
14	0	0	1	38	42.5	4	1	172	65427	1	65427	1	4.5	AZT-3TC-EFV	856	1	<50	1	49.3
15	0	0		30	30	4	1	120	16772	1	16772	1	0	d4T-3TC-EFV	120	4	16772	3	53.5
15	0	0		30	30.25	4	1	120	16772	1	16772	1	0.25	d4T-3TC-EFV	144	4	69	2	55.2
15	0	0		30	30.5	4	1	120	16772	1	16772	1	0.5	d4T-3TC-EFV	130	4	<50	1	60.6
15	0	0		30	31	4	1	120	16772	1	16772	1	1	d4T-3TC-EFV	249	4	<50	1
15	0	0		30	31.5	4	1	120	16772	1	16772	1	1.5	d4T-3TC-EFV	382	3	<50	1	58.3
16	0	0	0	52	52		1	114	30989	1	30989	1	0	d4T-3TC-EFV	114	4	30989	3	69.6
16	0	0	0	52	52.25		1	114	30989	1	30989	1	0.25	d4T-3TC-EFV	274	4	117	2	72.6
16	0	0	0	52	52.5		1	114	30989	1	30989	1	0.5	d4T-3TC-EFV	305	4	<50	1
16	0	0	0	52	53		1	114	30989	1	30989	1	1	d4T-3TC-EFV	218	4	<50	1	77
16	0	0	0	52	53.5		1	114	30989	1	30989	1	1.5	AZT-3TC-EFV	413	3	<50	1	75.5
16	0	0	0	52	54		1	114	30989	1	30989	1	2	AZT-3TC_EFV	388	3	<50	1	73.6
16	0	0	0	52	54.5		1	114	30989	1	30989	1	2.5	AZT-3TC-EFV	756	2	<50	1	73.5
16	0	0	0	52	55		1	114	30989	1	30989	1	3	AZT-3TC-EFV	551	2	52	2	76.2
16	0	0	0	52	55.5		1	114	30989	1	30989	1	3.5	AZT-3TC-EFV	583	2	<50	1	83
16	0	0	0	52	56		1	114	30989	1	30989	1	4	AZT-3TC-EFV	969	1	<50	1	79.4
16	0	0	0	52	56.5		1	114	30989	1	30989	1	4.5	FTC-TDF-EFV	672	2	<50	1	81.1
17	0	0	1	32	32	4	1	22	128763	1	128763	1	0	d4T-3TC-EFV	22	4	128763	4	52
17	0	0	1	32	32.25	4	1	22	128763	1	128763	1	0.25	d4T-3TC-EFV	133	4	<50	1	53.1
17	0	0	1	32	32.5	4	1	22	128763	1	128763	1	0.5	d4T-3TC-EFV	215	4	<50	1	53.1
17	0	0	1	32	33	4	1	22	128763	1	128763	1	1	d4T-3TC-EFV	284	4	<50	1
17	0	0	1	32	33.5	4	1	22	128763	1	128763	1	1.5	d4T-3TC-EFV	239	4	<50	1	51.1
17	0	0	1	32	34	4	1	22	128763	1	128763	1	2	d4T-3TC-EFV	386	3	<50	1	50.9
17	0	0	1	32	34.5	4	1	22	128763	1	128763	1	2.5	AZT-3TC-EFV	410	3	<50	1
17	0	0	1	32	35	4	1	22	128763	1	128763	1	3	AZT--3TC-EFV	384	3	<50	1	51.9
17	0	0	1	32	35.5	4	1	22	128763	1	128763	1	3.5	AZT-3TC-EFV	672	2	<50	1	53.8
17	0	0	1	32	36	4	1	22	128763	1	128763	1	4	AZT-3TC-EFV	550	2	<50	1	53.5
17	0	0	1	32	36.5	4	1	22	128763	1	128763	1	4.5	FTC-TDF-EFV	627	2	<50	1	55.4
18	0	0	1	36	36	4	1	117	10891	1	10891	1	0	d4T-3TC-EFV	117	4	10891	3	43
18	0	0	1	36	36.25	4	1	117	10891	1	10891	1	0.25	d4T-3TC-EFV	332	4	<50	1	43.5
18	0	0	1	36	36.5	4	1	117	10891	1	10891	1	0.5	d4T-3TC-EFV	332	4	<50	1	42.6
18	0	0	1	36	37	4	1	117	10891	1	10891	1	1	d4T-3TC-EFV	390	3	<50	1	42.7
18	0	0	1	36	37.5	4	1	117	10891	1	10891	1	1.5	d4T-3TC-EFV	372	3	<50	1	44
18	0	0	1	36	38	4	1	117	10891	1	10891	1	2	d4T-3TC-EFV	458	3	<50	1	42.5
18	0	0	1	36	38.5	4	1	117	10891	1	10891	1	2.5	AZT-3TC-EFV	513	2	<50	1	42.9
18	0	0	1	36	39	4	1	117	10891	1	10891	1	3	AZT-3TC-EFV	432	3	<50	1	46.5
18	0	0	1	36	39.5	4	1	117	10891	1	10891	1	3.5	AZT-3TC-EFV	514	2	<50	1	45
18	0	0	1	36	40	4	1	117	10891	1	10891	1	4	FTC-TDF-EFV	799	2	<50	1	44
18	0	0	1	36	40.5	4	1	117	10891	1	10891	1	4.5	FTC-TDF-EFV	628	2	<50	1	44.8
19	0	0	1	32	32		1	175	500000	1	500000	1	0	d4T-3TC-EFV	175	4	>500000	5	48.4
19	0	0	1	32	32.25		1	175	500000	1	500000	1	0.25	d4T-3TC-EFV	427	3	154	2	51.4
19	0	0	1	32	32.5		1	175	500000	1	500000	1	0.5	d4T-3TC-EFV	519	2	<50	1	50.1
19	0	0	1	32	33		1	175	500000	1	500000	1	1	d4T-3TC-EFV	435	3	<50	1	49
19	0	0	1	32	33.5		1	175	500000	1	500000	1	1.5	d4T-3TC-EFV	1090	1	<50	1	51.4
19	0	0	1	32	34		1	175	500000	1	500000	1	2	AZT-3TC-EFV	1094	1	<50	1	50
19	0	0	1	32	34.5		1	175	500000	1	500000	1	2.5	AZT-3TC-EFV	1017	1	<50	1	49.5
19	0	0	1	32	35		1	175	500000	1	500000	1	3	AZT-3TC-LPV/r	683	2	<50	1	51
19	0	0	1	32	35.5		1	175	500000	1	500000	1	3.5	FTC-TDF-EFV	865	1	<50	1	52.4
19	0	0	1	32	36		1	175	500000	1	500000	1	4	FTC-TDF-EFV	1075	1	107	2	51.9
20	0	0	1	15	15		0	784	124860	1	124860	1	0	d4T-3TC-EFV	784	2	124860	4	23
20	0	0	1	15	15.25		0	784	124860	1	124860	1	0.25	d4T-3TC-EFV	1280	1	<50	1	25
20	0	0	1	15	15.5		0	784	124860	1	124860	1	0.5	d4T-3TC-EFV	1513	1	129	2	26.1
20	0	0	1	15	16		0	784	124860	1	124860	1	1	D4t-3tc-efv	1287	1	<50	1	27.9
20	0	0	1	15	16.5		0	784	124860	1	124860	1	1.5	d4T-3TC-EFV	1468	1	<50	1	29.1
20	0	0	1	15	14		0	784	124860	1	124860	1	2	d4T-3TC-EFV	1934	1	<50	1	31.1
20	0	0	1	15	16.5		0	784	124860	1	124860	1	2.5	AZT-3TC-EFV	1615	1	<50	1	32.8
20	0	0	1	15	17		0	784	124860	1	124860	1	3	AZT-3T-EFV	1812	1	<50	1	33.7
20	0	0	1	15	17.5		0	784	124860	1	124860	1	3.5	AZT-3TC-EFV	1832	1	<50	1	37
20	0	0	1	15	18		0	784	124860	1	124860	1	4	AZT-3TC-EFV	1544	1	<50	1	38.3
21	0	0	0	55	55		0	380	6486	0	6486	1	0	d4T-3TC-EFV	311	4	5857	2	54.6
21	0	0	0	55	55.25		0	380	6486	0		1	0.25	d4T-3TC-EFV	295	4	<50	1	53.7
21	0	0	0	55	55.5		0	380	6486	0		1	0.5	d4T-3TC-EFV	298	4	<50	1	52
21	0	0	0	55	56		0	380	6486	0		1	1	FTC-TDF-EFV	322	4	<50	1	50.5
22	0	0			0	4	1	7	750000	1	750000	1	0	d4T-3TC-EFV	10	4	750000	5	35.2
22	0	0			0.25	4	1	7	750000	1	750000	1	0.25			5	Dead	6
23	0	1	1	18	18	4	1	162	2942	0	2942	1	0	d4T-3TC-EFV	162	4	2942	2	48.4
23	0	1	1	18	18.25	4	1	162	2943	0	2943	1	0.25	d4T-3TC-EFV	251	4	180	2	46.8
23	0	1	1	18	18.5	4	1	162	2944	0	2944	1	0.5	d4T-3TC-EFV	412	3	<50	1	48.6
23	0	1	1	18	19	4	1	162	2945	0	2945	1	1	d4T-3TC-EFV	494	3	<50	1	56.2
23	0	1	1	18	19.5	4	1	162	2946	0	2946	1	1.5	d4T-3TC-EFV	568	2	<50	1	51.9
23	0	1	1	18	20	4	1	162	2947	0	2947	1	2	d4T-3TC-EFV	515	2	<50	1	58.7
23	0	1	1	18	20.5	4	1	162	2948	0	2948	1	2.5	AZT-3TC-EFV	318	4	<50	1	58.7
23	0	1	1	18	21	4	1	162	2949	0	2949	1	3	AZT-3TC-EFV	462	3	<50	1	61.7
23	0	1	1	18	21.5	4	1	162	2950	0	2950	1	3.5	AZT-3TC-EFV	443	3	<50	1	60.1
23	0	1	1	18	22	4	1	162	2951	0	2951	1	4	AZT-3TC-EFV	477	3	140	2	64.1
24	0	0	1	30	30	4	1	3	85427	1	85427	1	0	d4T-3TC-EFV	3	4	85427	3	42.4
24	0	0	1	30	30.25	4	1	3	85427	1	85427	1	0.25	d4T-3TC-EFV	130	4	<50	1	41.2
24	0	0	1	30	30.5	4	1	3	85427	1	85427	1	0.5	d4T-3TC-EFV	182	4	<50	1	42.9
24	0	0	1	30	31	4	1	3	85427	1	85427	1	1	d4T-3TC-EFV	288	4	<50	1	45.1
24	0	0	1	30	31.5	4	1	3	85427	1	85427	1	1.5	d4T-3TC-EFV	352	3	56	2	46.2
24	0	0	1	30	32	4	1	3	85427	1	85427	1	2	d4T-3TC-NVP	651	2	<50	1	46.6
24	0	0	1	30	32.5	4	1	3	85427	1	85427	1	2.5	AZT-3TC-NVP	711	2	<50	1	46.3
24	0	0	1	30	33	4	1	3	85427	1	85427	1	3	AZT-3TC-EFV	825	1	<50	1	45.3
24	0	0	1	30	33.5	4	1	3	85427	1	85427	1	3.5	AZT-3TC-NVP	612	2	<50	1	43.5
24	0	0	1	30	34	4	1	3	85427	1	85427	1	4	AZT-3TC-EFV	1314	1	<50	1	48.6
24	0	0	1	30	34.5	4	1	3	85427	1	85427	1	4.5	AZT-3TC-EFV	1030	1	<50	1	46.4
25	0	1	1	16	16		1	165	348064	1	348064	1	0	d4T-3TC-EFV	165	4	348064	4	17.1
25	0	1	1	16	16.25		1	165	348065	1	348065	1	0.25	d4T-3TC-EFV	222	4	<50	1	16
25	0	1	1	16	16.5		1	165	348066	1	348066	1	0.5	d4T-3TC-EFV	564	2	<50	1	16.5
25	0	1	1	16	17		1	165	348067	1	348067	1	1	d4T-3TC-EFV	362	3	<50	1	19
25	0	1	1	16	17.5		1	165	348068	1	348068	1	1.5	d4T-3TC-EFV	563	2	<50	1	22
25	0	1	1	16	18		1	165	348069	1	348069	1	2	d4T-3TC-EFV	975	1	<50	1	22.7
25	0	1	1	16	18.5		1	165	348070	1	348070	1	2.5	d4T-3TC-EFV	917	1	<50	1	24.4
25	0	1	1	16	19		1	165	348071	1	348071	1	3	d4T-3TC-EFV	936	1	<50	1	23.5
25	0	1	1	16	19.5		1	165	348072	1	348072	1	3.5	AZT-3TC-EFV	983	1	<50	1	25.3
25	0	1	1	16	20		1	165	348073	1	348073	1	4	AZT-3TC-EFV	912	1	<50	1
26	1	1			0	4	1	142	400	0	400	1	0	Invir-	292	4	997	2
26	1	1			0.25	4	1	142	400	0	400	1	0.25	AZT-3TC-LPV/r	292	4	997	2
26	1	1			0.5	4	1	142	400	0	400	1	0.5	AZT-3TC-LPV/r	312	4	147	2	70.5
26	1	1			1	4	1	142	400	0	400	1	1	AZT-3TC-LPV/r	65	4	319753	4	66.8
26	1	1			1.5	4	1	142	400	0	400	1	1.5	AZT-3TC-LPV/r	265	4	112	2	67.8
26	1	1			2	4	1	142	400	0	400	1	2	AZT-3TC-LPV/r	419	3	<50	1
26	1	1			2.5	4	1	142	400	0	400	1	2.5	AZT-3TC-LPV/r	522	2	51	2	66.8
26	1	1			3	4	1	142	400	0	400	1	3	AZT-3TC-LPV/r	916	1	<50	1
26	1	1			3.5	4	1	142	400	0	400	1	3.5	AZT-3TC-LPV/r	704	2	<50	1	64.4
27	1	0	1	36	36	4	0	245	98	0	98	1	0	d4T-ddI	245	4	98	2	50.8
27	1	0	1	36	36.25	4	0	245	98	0	98	1	0.25	d4T-3TC-EFV	296	4	<50	1	54.5
27	1	0	1	36	36.5	4	0	245	98	0	98	1	0.5	d4T-3TC-EFV	57	4	<50	1	52
27	1	0	1	36	37	4	0	245	98	0	98	1	1	d4T-3TC-EFV	333	4	419	2	54.4
27	1	0	1	36	37.5	4	0	245	98	0	98	1	1.5	d4T-3TC-EFV	442	3	1014	2	55.4
27	1	0	1	36	38	4	0	245	98	0	98	1	2	AZT-ddI-LPV/r	689	2	<50	1	50.4
27	1	0	1	36	38.5	4	0	245	98	0	98	1	2.5	AZT-ddI-LPV/r	947	1	<50	1	53
27	1	0	1	36	39	4	0	245	98	0	98	1	3	AZT-ddI-LPV/r	976	1	<50	1	54.8
27	1	0	1	36	39.5	4	0	245	98	0	98	1	3.5	AZT-ddI-LPV/r	1201	1	<50	1	58.3
27	1	0	1	36	40	4	0	245	98	0	98	1	4	AZT-ddI-LPV/r	1154	1	<50	1	53.3
28	0	0	1	41	41	4	1	33	305394	1	305394	1	0	d4T-3TC-EFV	35	4	94497	3	42.5
28	0	0	1	41	41.25	4	1	33	305394	1	305394	1	0.25	d4T-3TC-NVP		4	<50	1	42.6
28	0	0	1	41	41.5	4	1	33	305394	1	305394	1	0.5	d4T-3TC-NVP	65	4	<50	1	44
28	0	0	1	41	42	4	1	33	305394	1	305394	1	1	d4T-3TC-NVP	72	4	<50	1	42.5
28	0	0	1	41	42.5	4	1	33	305394	1	305394	1	1.5	AZT-3TC-NVP	94	4	3481	2	43.5
28	0	0	1	41	43	4	1	33	305394	1	305394	1	2	AZT-3TC-NVP	86	4	<50	1	43.9
28	0	0	1	41	43.5	4	1	33	305394	1	305394	1	2.5	AZT-3TC-NVP	180	4	<50	1
28	0	0	1	41	44	4	1	33	305394	1	305394	1	3	AZT-3TC-NVP	93	4	<50	1	42.1
29	0	1	1	43	43	4	1	32	37202	1	37202	1	0	d4T-3TC-EFV	32	4	37302	3	59.9
29	0	1	1	43	43.25	4	1	32	37202	1	37202	1	0.25	d4T-3TC-NVP	65	4	57	2	58.2
29	0	1	1	43	43.5	4	1	32	37202	1	37202	1	0.5	d4T-3TC-NVP	104	4	<50	1	64.6
29	0	1	1	43	44	4	1	32	37202	1	37202	1	1	d4T-3TC-NVP	106	4	<50	1
29	0	1	1	43	44.5	4	1	32	37202	1	37202	1	1.5	d4T-3TC-NVP	67	4	<50	1	65.5
29	0	1	1	43	45	4	1	32	37202	1	37202	1	2	AZT-3TC-NVP	125	4	<50	1	64
29	0	1	1	43	45.5	4	1	32	37202	1	37202	1	2.5	AZT-3TC-NVP	173	4	<50	1	65.5
29	0	1	1	43	46	4	1	32	37202	1	37202	1	3	AZT-3TC-NVP	159	4	<50	1	62.5
29	0	1	1	43	46.5	4	1	32	37202	1	37202	1	3.5	AZT-3TC-NVP	274	4	<50	1	62.5
29	0	1	1	43	47	4	1	32	37202	1	37202	1	4	AZT-3TC-NVP	281	4	<50	1	62.4
29	0	1	1	43	47.5	4	1	32	37202	1	37202	1	4.5	AZT-3TC-NVP	375	3	<50	1	65.3
30	0	1	0	46	46	4	1	86	421135	1	421135	1	0	d4T-3TC-EFV	86	4	421135	4	53.1
30	0	1	0	46	46.25	4	1	86	421135	1	421135	1	0.25	d4T-3TC-EFV		4	153	2	53
30	0	1	0	46	46.5	4	1	86	421135	1	421135	1	0.5	d4T-3TC-EFV	340	4	<50	1	53.3
30	0	1	0	46	47	4	1	86	421135	1	421135	1	1	d4T-3TC-EFV	550	2	<50	1	53.8
30	0	1	0	46	47.5	4	1	86	421135	1	421135	1	1.5	d4T-3TC-EFV	387	3	<50	1	55.2
30	0	1	0	46	48	4	1	86	421135	1	421135	1	2	d4T-3TC-EFV	560	2	<50	1	54.1
30	0	1	0	46	48.5	4	1	86	421135	1	421135	1	2.5	d4T-3TC-EFV	564	2	<50	1	51.9
30	0	1	0	46	49	4	1	86	421135	1	421135	1	3	AZT-3TC-EFV	824	2	<50	1	51.9
30	0	1	0	46	49.5	4	1	86	421135	1	421135	1	3.5	AZT-3TC-EFV	411	3	<50	1
31	0	0	1	40	40	4	1	43	38192	1	38192	1	0	d4T-3TC-EFV	43	4	4.58	2	55.3
31	0	0	1	40	40.25	4	1	43	38192	1	38192	1	0.25	d4T-3TC-EFV	180	4	<50	1	51.6
31	0	0	1	40	40.5	4	1	43	38192	1	38192	1	0.5	d4T-3TC-EFV	165	4	<50	1	58.8
31	0	0	1	40	41	4	1	43	38192	1	38192	1	1	d4T-3TC-EFV	123	4	<50	1	64.5
31	0	0	1	40	41.5	4	1	43	38192	1	38192	1	1.5	d4T-3TC-EFV	138	4	<50	1	74
31	0	0	1	40	42	4	1	43	38192	1	38192	1	2	AZT-#TC-EFV	192	4	<50	1	69.9
31	0	0	1	40	42.5	4	1	43	38192	1	38192	1	2.5	AZT-3TC-EFV	313	4	<50	1	72.3
31	0	0	1	40	43	4	1	43	38192	1	38192	1	3	AZT-3TC-EFV	363	3	<50	1	73.6
31	0	0	1	40	43.5	4	1	43	38192	1	38192	1	3.5	AZT-3TC-EFV	466	3	<50	1	76
31	0	0	1	40	44	4	1	43	38192	1	38192	1	4	AZT-3TC-EFV	351	3	<50	1	75.9
31	0	0	1	40	44.5	4	1	43	38192	1	38192	1	4.5	AZT-3TC-EFV	548	2	<50	1	77
32	0	0	1	30	30	4	1	148	27670	1	27670	1	0	d4T-3TC-EFV	148	4	27670	3	55.6
32	0	0	1	30	30.25	4	1	148	27670	1	27670	1	0.25	d4T-3TC-EFV	230	4	<50	1	55.8
32	0	0	1	30	30.5	4	1	148	27670	1	27670	1	0.5	d4T-3TC-EFV	256	4	<50	1	55.4
32	0	0	1	30	31	4	1	148	27670	1	27670	1	1	d4T-3TC-EFV	282	4	<50	1
32	0	0	1	30	31.5	4	1	148	27670	1	27670	1	1.5	d4T-3TC-EFV	444	3	<50	1	56.2
32	0	0	1	30	32	4	1	148	27670	1	27670	1	2	d4T-3TC-EFV	582	2	<50	1	57.2
32	0	0	1	30	32.5	4	1	148	27670	1	27670	1	2.5	d4T-3TC-EFV	511	2	<50	1	56.7
32	0	0	1	30	33	4	1	148	27670	1	27670	1	3	AZT-3TC-EFV	635	2	<50	1	57.4
32	0	0	1	30	33.5	4	1	148	27670	1	27670	1	3.5	TFC-TDF-EFV	642	2	<50	1	53.2
32	0	0	1	30	34	4	1	148	27670	1	27670	1	4	FTC-TDF-EFV	634	2	<50	1	56.3
32	0	0	1	30	34.5	4	1	148	27670	1	27670	1	4.5	FTC-TDF-EFV	572	2	<50	1	54
33	0	0	1	41	41	3	0	257	243516	1	243516	1	0	d4T-3TC-NVP	257	4	243516	4	63.2
33	0	0	1	41	41.25	3	0	257	243516	1	243516	1	0.25	d4T-3TC-NVP	331	4	135	2	56.7
33	0	0	1	41	41.5	3	0	257	243516	1	243516	1	0.5	d4T-3TC-NVP	183	4	<50	1	56.4
33	0	0	1	41	42	3	0	257	243516	1	243516	1	1	d4T-3TC-NVP	540	2	56	2	59.3
33	0	0	1	41	42.5	3	0	257	243516	1	243516	1	1.5	d4T-3TC-NVP	605	2	<50	1	56.5
33	0	0	1	41	43	3	0	257	243516	1	243516	1	2	AZT-3TC-NVP	694	2	<50	1	55.2
33	0	0	1	41	43.5	3	0	257	243516	1	243516	1	2.5	AZT-3TC-NVP	584	2	<50	1	58.7
33	0	0	1	41	44	3	0	257	243516	1	243516	1	3	AZT-3TC-NVP	594	2	<50	1	58.8
33	0	0	1	41	44.5	3	0	257	243516	1	243516	1	3.5	AZT-3TC-NVP	436	3	<50	1	59.2
33	0	0	1	41	45	3	0	257	243516	1	243516	1	4	AZT-3TC-NVP	557	2	<50	1	58.4
34	0	0			0	4	0	304	223466	1	223466	1	0	d4T-3TC-EFV	260	4	292777	4	46.6
34	0	0			0.25	4	0	304	223466	1	223466	1	0.25	AZT-3TC-NVP	104	4	88	2	41.6
34	0	0			0.5	4	0	304	223466	1	223466	1	0.5			5	Dead	6
35	0	1	1	41	41	4	1	46				1	0	d4T-ddI-EFV	347	4	722	2	49.8
35	0	1	1	41	41.25	4	1	46				1	0.25	d4T-3TC-EFV	311	4	<50	1	59.4
35	0	1	1	41	41.5	4	1	46				1	0.5	d4T-3TC-EFV	513	2	220	2	62
35	0	1	1	41	42	4	1	46				1	1	d4T-3TC-EFV	545	2	<50	1	63.9
35	0	1	1	41	42.5	4	1	46				1	1.5	AZT-3TC-EFV	596	2	<50	1	61.4
35	0	1	1	41	43	4	1	46				1	2	AZT-3TC-EFV	646	2	1362	2	63.3
35	0	1	1	41	43.5	4	1	46				1	2.5	AZT-3TC-EFV	515	2	<50	1	64
35	0	1	1	41	44	4	1	46				1	3	AZT-3TC-EFV	867	1	<50	1	59.3
35	0	1	1	41	44.5	4	1	46				1	3.5	AZT-3TC-EFV	744	2	<50	1	62
36	0	1	1	17	17		0	469	55109	1	55109	1	0	d4T-3TC-EFV	260	4	108278	4	14.9
36	0	1	1	17	17.25		0	469	55110	1	55110	1	0.25	d4T-3TC-EFV		3	<50	1
36	0	1	1	17	17.5		0	469	55111	1	55111	1	0.5	d4T-3TC-EFV	934	1	<50	1	18.5
36	0	1	1	17	18		0	469	55112	1	55112	1	1	d4T-3TC-EFV	630	2	<50	1	20.8
36	0	1	1	17	18.5		0	469	55113	1	55113	1	1.5	d4T-3TC-EFV	754	2	<50	1
36	0	1	1	17	19		0	469	55114	1	55114	1	2	d4T-3TC-EFV	1004	1	<50	1	19
36	0	1	1	17	19.5		0	469	55115	1	55115	1	2.5	d4T-3TC-EFV	1007	1	<50	1
37	0	1	0	53	53	4	1	43	265864	1	265864	1	0	d4T-3TC-EFV	43	4	265864	4	40.7
37	0	1	0	53	53.25	4	1	43	265864	1	265864	1	0.25	AZT-3TC-EFV	130	4	324	2	47.5
37	0	1	0	53	53.5	4	1	43	265864	1	265864	1	0.5	AZT-3TC-EFV	225	4	<50	1
37	0	1	0	53	54	4	1	43	265864	1	265864	1	1	AZT-3TC-EFV	179	4	<50	1	58.5
37	0	1	0	53	54.5	4	1	43	265864	1	265864	1	1.5	AZT-3TC-EFV	182	4	<50	1	57.6
37	0	1	0	53	55	4	1	43	265864	1	265864	1	2	AZT-3TC-EFV	207	4	52	2	59.3
37	0	1	0	53	55.5	4	1	43	265864	1	265864	1	2.5	AZT-3TC-EFV	241	4	<50	1	59.1
37	0	1	0	53	56	4	1	43	265864	1	265864	1	3	AZT-3TC-EFV	184	4	<50	1	59.3
37	0	1	0	53	56.5	4	1	43	265864	1	265864	1	3.5	AZT-3TC-NVP	356	3	<50	1	59
37	0	1	0	53	57	4	1	43	265864	1	265864	1	4	FTC-TDF-EFV	356	3	<50	1	57.4
37	0	1	0	53	57.5	4	1	43	265864	1	265864	1	4.5	FTC-TDF-EFV	325	4	<50	1	55.9
38	0	1	0	50	50	4	1	6	500000	1	>500000	1	0	d4T-3TC-EFV	6	4	>500000	5	54.2
38	0	1	0	50	50.25	4	1	6	500000	1	>500000	1	0.25	d4T-3TC-EFV	102	4	804	2	60.1
38	0	1	0	50	50.5	4	1	6	500000	1	>500000	1	0.5	d4T-3TC-EFV	113	4	<50	1	60.9
38	0	1	0	50	51	4	1	6	500000	1	>500000	1	1	d4T-3TC-EFV	84	4	<50	1	63.8
38	0	1	0	50	51.5	4	1	6	500000	1	>500000	1	1.5	d4T-3TC-EFV	113	4	<50	1	60
38	0	1	0	50	52	4	1	6	500000	1	>500000	1	2	d4T-3TC-EFV	148	4	<50	1	61.8
38	0	1	0	50	52.5	4	1	6	500000	1	>500000	1	2.5	AZT-3TC-EFV	135	4	<50	1	59.9
38	0	1	0	50	53	4	1	6	500000	1	>500000	1	3	AZT-3TC-EFV	164	4	<50	1	58.7
38	0	1	0	50	53.5	4	1	6	500000	1	>500000	1	3.5	AZT-3TC-EFV	146	4	<50	1	60
38	0	1	0	50	54	4	1	6	500000	1	>500000	1	4	AZT-3TC-EFV	159	4	<50	1	58.7
38	0	1	0	50	54.5	4	1	6	500000	1	>500000	1	4.5	AZT-3TC-EFV	157	4	189	2	57.1
39	0	1	1	39	39		0	242	22531	1	22531	1	0	d4T-3TC-EFV	145	4	31809	3	53.8
39	0	1	1	39	39.25		0	242	22531	1	22531	1	0.25	d4T-3TC0EFV	268	4	79	2	67.8
39	0	1	1	39	39.5		0	242	22531	1	22531	1	0.5	d4T-3TC-EFV	246	4	<50	1	70
39	0	1	1	39	40		0	242	22531	1	22531	1	1	d4T-3TC-EFV	291	4	60	2	69.8
39	0	1	1	39	40.5		0	242	22531	1	22531	1	1.5	d4T-3TC-EFV	330	4	<50	1	69.8
39	0	1	1	39	41		0	242	22531	1	22531	1	2	d4T-3TC-EFV	562	2	<50	1	72.7
39	0	1	1	39	41.5		0	242	22531	1	22531	1	2.5	d4T-3TC-EFV	545	2	69	2	69.8
40	0	0	1	43	43	3	0	372	437	0	437	1	0	d4T-3TC-NVP	241	4	802	2	72.7
40	0	0	1	43	43.25	3	0	372	437	0	437	1	0.25	d4T-3TC-NVP		3	<50	1	71.9
40	0	0	1	43	43.5	3	0	372	437	0	437	1	0.5	d4T-3TC-NVP	514	2	<50	1	73.6
40	0	0	1	43	44	3	0	372	437	0	437	1	1	d4T-3TC-NVP	612	2	<50	1	70.1
40	0	0	1	43	44.5	3	0	372	437	0	437	1	1.5	d4T-3TC-NVP	885	1	<50	1	63
41	0	0	1	34	34	1	1	169	11142	1	11142	1	0	d4T-3TC-EFV	169	4	11142	3	50.3
41	0	0	1	34	34.25	1	1	169	11142	1	11142	1	0.25	d4T-3TC-EFV	270	4	70	2	52.8
41	0	0	1	34	34.5	1	1	169	11142	1	11142	1	0.5	d4T-3TC-EFV	260	4	<50	1	54.4
41	0	0	1	34	35	1	1	169	11142	1	11142	1	1	d4T-3TC-EFV	263	4	<50	1	52.3
41	0	0	1	34	35.5	1	1	169	11142	1	11142	1	1.5	d4T-3TC-EFV	559	2	<50	1	54.2
41	0	0	1	34	36	1	1	169	11142	1	11142	1	2	d4T-3TC-EFV	557	2	<50	1	50.8
41	0	0	1	34	36.5	1	1	169	11142	1	11142	1	2.5	AZT-3TC-EFV	450	3	<50	1	51.5
41	0	0	1	34	37	1	1	169	11142	1	11142	1	3	AZT-3TC-EFV	470	3	<50	1	53.8
41	0	0	1	34	37.5	1	1	169	11142	1	11142	1	3.5	AZT-3TC-EFV	522	2	<50	1	51.1
42	0	1	0	48	48	4	1	61	67301	1	67301	1	0	d4T-3TC-EFV	61	4	67301	3	42.6
42	0	1	0	48	48.25	4	1	61	67302	1	67302	1	0.25	d4T-3TC-EFV	122	4	<50	1	43
42	0	1	0	48	48.5	4	1	61	67303	1	67303	1	0.5	d4T-3TC-EFV	140	4	<50	1	43.6
42	0	1	0	48	49	4	1	61	67304	1	67304	1	1	d4T-3TC-EFV	26	4	<50	1	44.2
42	0	1	0	48	49.5	4	1	61	67305	1	67305	1	1.5	AZT-3TC-EFV	143	4	<50	1	47.6
42	0	1	0	48	50	4	1	61	67306	1	67306	1	2	AZT-3TC-EFV	264	4	<50	1	48.4
42	0	1	0	48	50.5	4	1	61	67307	1	67307	1	2.5	AZT-3TC-EFV	231	4	<50	1	46.5
42	0	1	0	48	51	4	1	61	67308	1	67308	1	3	AZT-3TC-EFV	309	4	<50	1	41
42	0	1	0	48	51.5	4	1	61	67309	1	67309	1	3.5	AZT-3TC-EFV	322	4	<50	1	41
42	0	1	0	48	52	4	1	61	67310	1	67310	1	4	AZT-3TC-EFV	236	4	<50	1	39.5
43	0	1	0	54	54	4	1	171	9738	0	9738	1	0	d4T-3TC-EFV	212	4	8452	2	76.2
43	0	1	0	54	54.25	4	1	171	9738	0	9738	1	0.25	d4T-3TC-EFV	246	4	<50	1	79.9
43	0	1	0	54	54.5	4	1	171	9738	0	9738	1	0.5	d4T-3TC-EFV	268	4	<50	1	81.5
43	0	1	0	54	55	4	1	171	9738	0	9738	1	1	d4T-3TC-EFV	391	3	<50	1	79.9
43	0	1	0	54	55.5	4	1	171	9738	0	9738	1	1.5	d4T-3TC-EFV	412	3	<50	1	75.9
43	0	1	0	54	56	4	1	171	9738	0	9738	1	2	d4T-3TC-EFV	610	2	<50	1
43	0	1	0	54	56.5	4	1	171	9738	0	9738	1	2.5	AZT-3TC-EFV	499	3	<50	1	78
43	0	1	0	54	57	4	1	171	9738	0	9738	1	3	AZT-3TC-EFV	564	2	<50	1	76.7
43	0	1	0	54	57.5	4	1	171	9738	0	9738	1	3.5	AZT-3TC-EFV	914	1	<50	1	78
43	0	1	0	54	58	4	1	171	9738	0	9738	1	4	AZT-3TC-EFV	656	2	<50	1	77.5
44	1	0	1	35	35	4	1	91	55444	1	55444	1	0	d4T-3TC-NVP	91	4	55444	3	62.4
44	1	0	1	35	35.25	4	1	91	55444	1	55444	1	0.25	d4T-3TC-NVP	99	4	<50	1	70.7
44	1	0	1	35	35.5	4	1	91	55444	1	55444	1	0.5	d4T-3TC-NVp	148	4	<50	1	60.2
44	1	0	1	35	36	4	1	91	55444	1	55444	1	1	d4T-3TC-NVP	104	4	<50	1
44	1	0	1	35	36.5	4	1	91	55444	1	55444	1	1.5	d4T-3TC-NVP	296	4	<50	1	60.9
44	1	0	1	35	37	4	1	91	55444	1	55444	1	2	d4T-3TC-NVP	409	3	3.01	2
44	1	0	1	35	37.5	4	1	91	55444	1	55444	1	2.5	d4T-3TC-NVP	368	3	969	2	63
44	1	0	1	35	38	4	1	91	55444	1	55444	1	3	AZT-3TC-NVP	242	4	10758	3	64.5
44	1	0	1	35	38.5	4	1	91	55444	1	55444	1	3.5	AZT-3TC-NVP	230	4	2000	2	68.1
44	1	0	1	35	39	4	1	91	55444	1	55444	1	4	AZT-3TC-NVP	202	4	13420	3	68.7
44	1	0	1	35	39.5	4	1	91	55444	1	55444	1	4.5	ddI-3TC-LPV/r	265	4	1141	2
45	0	0	1	28	28	4	1	64	12606	1	12606	1	0	d4T-3TC-EFV	64	4	12606	3	37.5
45	0	0	1	28	28.25	4	1	64	12607	1	12607	1	0.25	d4T-3TC-EFV	217	4	60	2	40.5
45	0	0	1	28	28.5	4	1	64	12608	1	12608	1	0.5	d4T-3TC-EFV	236	4	<50	1
45	0	0	1	28	29	4	1	64	12609	1	12609	1	1	d4T-3TC-EFV	236	4	<50	1	48.1
45	0	0	1	28	29.5	4	1	64	12610	1	12610	1	1.5	d4T-3TC-EFV	487	3	<50	1	51.1
45	0	0	1	28	30	4	1	64	12611	1	12611	1	2	d4T-3TC-EFV	440	3	<50	1	48.7
45	0	0	1	28	30.5	4	1	64	12612	1	12612	1	2.5	Azt-3TC-EFV	576	2	<50	1	47.3
45	0	0	1	28	31	4	1	64	12613	1	12613	1	3	AZT-3TC-EFV	573	2	<50	1	48.2
45	0	0	1	28	31.5	4	1	64	12614	1	12614	1	3.5	AZT-3TC-EFV	637	2	<50	1	47.9
45	0	0	1	28	32	4	1	64	12615	1	12615	1	4	AZT-3TC-EFV	570	2	<50	1	50
45	0	0	1	28	32.5	4	1	64	12616	1	12616	1	4.5	AZT-3TC-Efv	718	2	<50	1	51.6
46	0	0			0	4	1	54	434979	1	434979	1	0	d4T-3TC-EFV	54	4	434979	4	44
46	0	0			0.5	4	1	54	434979	1	434979	1	0.5			5	Dead	6
47	0	0	1	39	39	4	1	168	211217	1	211217	1	0	d4T-3TC-EFV	168	4	211217	4	46
47	0	0	1	39	39.25	4	1	168	211217	1	211217	1	0.25	d4T-3TC-EFV	323	4	<50	1	48.3
47	0	0	1	39	39.5	4	1	168	211217	1	211217	1	0.5	d4T-3TC-EFV	278	4	<50	1	46.25
47	0	0	1	39	40	4	1	168	211217	1	211217	1	1	d4T-3TC-EFV	354	3	<50	1	46.25
47	0	0	1	39	40.5	4	1	168	211217	1	211217	1	1.5	d4T-3TC-EFV	418	3	<50	1	48.8
47	0	0	1	39	41	4	1	168	211217	1	211217	1	2	d4T-3TC-EFV	643	2	<50	1
47	0	0	1	39	41.5	4	1	168	211217	1	211217	1	2.5	AZT-3TC-EFV	552	2	<50	1
47	0	0	1	39	42	4	1	168	211217	1	211217	1	3	AZT-3TC-EFV	766	2	577	2	47
47	0	0	1	39	42.5	4	1	168	211217	1	211217	1	3.5	2.76	687	2	<50	1	48
47	0	0	1	39	43	4	1	168	211217	1	211217	1	4	AZT-3TC-EFV	953	1	<50	1	49.9
47	0	0	1	39	43.5	4	1	168	211217	1	211217	1	4.5	AZT-3TC-EFV	615	2	<50	1	48.9
48	0	1	1	42	42	4	1	36	291196	1	291196	1	0	d4T-3TC-EFV	36	4	440888	4	56
48	0	1	1	42	42.25	4	1	36	291196	1	291196	1	0.25	d4T-3TC-EFV	176	4	<50	1	60
48	0	1	1	42	42.5	4	1	36	291196	1	291196	1	0.5	d4T-3TC-EFV	115	4	<50	1	63.5
48	0	1	1	42	43	4	1	36	291196	1	291196	1	1	d4T-3TC-EFV	148	4	<50	1	62.8
48	0	1	1	42	43.5	4	1	36	291196	1	291196	1	1.5	d4T-3TC-EFV	148	4	101	2	61.5
49	0	0	1	36	36	4	1	23	183883	1	183883	1	0	d4T-3TC-EFV	23	4	183883	4	33
49	0	0	1	36	36.25	4	1	23	183883	1	183883	1	0.25	d4T-3TC-EFV	79	4	112	2	38.2
49	0	0	1	36	36.5	4	1	23	183883	1	183883	1	0.5	d4T-3TC-EFV	118	4	<50	1
49	0	0	1	36	37	4	1	23	183883	1	183883	1	1	d4T-3TC-EFV	118	4	<50	1	42.2
49	0	0	1	36	37.5	4	1	23	183883	1	183883	1	1.5	d4T-3TC-EFV	161	4	<50	1	49.6
49	0	0	1	36	38	4	1	23	183883	1	183883	1	2	d4T-3TC-EFV	429	3	<50	1	56.2
49	0	0	1	36	38.5	4	1	23	183883	1	183883	1	2.5	AZT-3TC-LPV/r	338	4	<50	1	62
49	0	0	1	36	39	4	1	23	183883	1	183883	1	3	AZT-3TC-LPV/r	244	4	<50	1	58.9
49	0	0	1	36	39.5	4	1	23	183883	1	183883	1	3.5	AZT-3TC-EFV	268	4	<50	1	64
49	0	0	1	36	40	4	1	23	183883	1	183883	1	4	AZT-3TC-EFV	326	4	57	2	64.8
49	0	0	1	36	40.5	4	1	23	183883	1	183883	1	4.5	AZT-3TC-EFV	431	3	<50	1	64.2
50	0	0	1	30	30	2	0	582	4896	0	4896	1	0	d4T-3TC-EFV	427	3	13373	3	57.2
50	0	0	1	30	30.25	2	0	582	4896	0	4896	1	0.25	d4T-3TC-EFV	621	2	<50	1	58.8
50	0	0	1	30	30.5	2	0	582	4896	0	4896	1	0.5	AZT-3TC-EFV	430	3	<50	1	58
50	0	0	1	30	31	2	0	582	4896	0	4896	1	1	AZT-3TC-EFV	551	2	<50	1	58
50	0	0	1	30	31.5	2	0	582	4896	0	4896	1	1.5	AZT-3TC-EFV	612	2	<50	1	56.4
50	0	0	1	30	32	2	0	582	4896	0	4896	1	2	AZT-3TC-EFV	783	2	<50	1	56
51	1	0				4	1	91	138443	1	138443	1	0	d4T-3TC-EFV	91	4	138443	4	50.5
51	1	0				4	1	91	138443	1	138443	1	0.25	d4T-3TC-EFV	259	4	65	2	51.5
51	1	0				4	1	91	138443	1	138443	1	0.5	d4T-3TC-EFV	183	4	42170	3	51.4
51	1	0				4	1	91	138443	1	138443	1	1	d4T-3TC-EFV	53	4	79331	3	52.9
51	1	0				4	1	91	138443	1	138443	1	1.5	stopped Rx	62	4	33973	3	47.5
51	1	0				4	1	91	138443	1	138443	1	2			5	Dead	6
52	1	1				3	0	225	231275	1	231275	1	0	d4T-3TC-EFV	205	4	19691	3	63.1
52	1	1				3	0	225	231275	1	231275	1	0.25	d4T-3TC-EFV	385	3	<50	1
52	1	1				3	0	225	231275	1	231275	1	0.5	d4T-3TC-EFV	360	3	1577	2	64
52	1	1				3	0	225	231275	1	231275	1	1	d4T-3TC-EFV	261	4	5074	2	64.8
52	1	1				3	0	225	231275	1	231275	1	1.5	d4T-3TC-EFV	263	4	5097	2
53	0	0	1	27	27	4	1	191	315101	1	315101	1	0	d4T-3TC-EFV	191	4	315101	4	45
53	0	0	1	27	27.25	4	1	191	315101	1	315101	1	0.25	d4T-3TC-EFV	161	4	494	2	61.4
53	0	0	1	27	27.5	4	1	191	315101	1	315101	1	0.5	d4T-3TC-EFV	189	4	722	2
53	0	0	1	27	28	4	1	191	315101	1	315101	1	1	d4T-3TC-EFV	157	4	<50	1	65.4
53	0	0	1	27	28.5	4	1	191	315101	1	315101	1	1.5	AZT-3TC-EFV	39	4	<50	1	75.9
53	0	0	1	27	29	4	1	191	315101	1	315101	1	2	AZT-3TC-EFV	234	4	<50	1	73.7
53	0	0	1	27	29.5	4	1	191	315101	1	315101	1	2.5	AZT-3TC-EFV	459	3	83	2	72.2
53	0	0	1	27	30	4	1	191	315101	1	315101	1	3	AZT-3TC-EFV	221	4	<50	1	71.3
53	0	0	1	27	30.5	4	1	191	315101	1	315101	1	3.5	AZT-3TC-EFV	356	3	<50	1	75
53	0	0	1	27	31	4	1	191	315101	1	315101	1	4	AZT-3TC-EFV	495	3	<50	1	76.7
53	0	0	1	27	31.5	4	1	191	315101	1	315101	1	4.5	AZT-3TC_EFV	412	3	<50	1	64
54	0	0				4	1	159	9496	0	9496	1	0	d4T-3TC-EFV	159	4	9496	2	34.7
54	0	0				4	1	159	9497	0	9497	1	0.25	d4T-3TC-EFV	545	2	185	2	37.9
54	0	0				4	1	159	9498	0	9498	1	0.5	d4T-3TC-EFV	344	4	<50	1	41.9
54	0	0				4	1	159	9499	0	9499	1	1	d4T-3TC-EFV	422	3	<50	1	53.8
54	0	0				4	1	159	9500	0	9500	1	1.5	d4T-3TC-NVP	674	2	<50	1	59.9
54	0	0				4	1	159	9501	0	9501	1	2	d4T-3TC-NVP	325	4	94204	3	60.8
54	0	0				4	1	159	9502	0	9502	1	2.5	AZT-3TC-NVP	717	2	586	2	75.4
55	0	1				4	1	1	195529	1	195529	1	0	d4T-3TC-EFV	1	4	195529	3	50.7
55	0	1				4	1	1	195529	1	195529	1	0.25	d4T-3TC-EFV	64	4	<50	1	55.9
55	0	1				4	1	1	195529	1	195529	1	0.5	d4T-3TC-EFV	32	4	<50	1	59
55	0	1				4	1	1	195529	1	195529	1	1	d4T-3TC-EFV	58	4	<50	1	64.3
55	0	1				4	1	1	195529	1	195529	1	1.5	d4T-3TC-EFV	205	4	<50	1	64.5
55	0	1				4	1	1	195529	1	195529	1	2	d4T-3TC-EFV	309	4	<50	1	59.9
55	0	1				4	1	1	195529	1	195529	1	2.5	d4T-3TC-EFV	413	3	<50	1	62.3
55	0	1				4	1	1	195529	1	195529	1	3	AZT-3TC-EFV	409	3	<50	1	56.5
55	0	1				4	1	1	195529	1	195529	1	3.5	AZT-3TC-EFV	582	2	<50	1	54
55	0	1				4	1	1	195529	1	195529	1	4	AZT-3TC-EFV	462	3	<50	1	57.1
56	1	1	1	21	21		1	73	261377	1	261377	1	0	d4T-3TC-EFV	73	4	261377	4	16.5
56	1	1	1	21	21.25		1	73	261377	1	261377	1	0.25	d4T-3TC-EFV		4	275	2	16.9
56	1	1	1	21	21.5		1	73	261377	1	261377	1	0.5	d4T-3TC-EFV	347	3	4623	2	18.3
56	1	1	1	21	22		1	73	261377	1	261377	1	1	d4T03TC-EFV	418	3	17163	3	18.3
56	1	1	1	21	22.5		1	73	261377	1	261377	1	1.5	d4T-3TC-EFV	389	3	29798	3	20
56	1	1	1	21	23		1	73	261377	1	261377	1	2	AZT-3TC-LPV/r	658	2	11486	3	21
56	1	1	1	21	23.5		1	73	261377	1	261377	1	2.5	ddI-3TC-LPV/r	727	2	28765	3
56	1	1	1	21	24		1	73	261377	1	261377	1	3	ddI-3TC-LPV/r	1096	1	93	2	22.1
56	1	1	1	21	25.5		1	73	261377	1	261377	1	3.5	ddI-3TC-LPV/r	846	1	<50	1	23.1
57	1	0	1	27	27	4	1	9	373700	1	373700	1	0	d4T-3TC-EFV	9	4	373700	4	36.5
57	1	0	1	27	27.25	4	1	9	373700	1	373700	1	0.25	d4T-3TC-NVP	16	4	>500000	5	45.6
57	1	0	1	27	27.5	4	1	9	373700	1	373700	1	0.5	d4T-3TC-NVP	190	4	264	2	47.1
57	1	0	1	27	28	4	1	9	373700	1	373700	1	1	d4T-3TC-NVP	142	4	<50	1	47.4
57	1	0	1	27	28.5	4	1	9	373700	1	373700	1	1.5	AZT-3TC-NVP	188	4	4393	2	50.2
57	1	0	1	27	29	4	1	9	373700	1	373700	1	2	AZT-3TC-NVP	191	4	5383	2	51.7
57	1	0	1	27	29.5	4	1	9	373700	1	373700	1	2.5	AZT-3TC-NVP	245	4	7736	2	50.7
57	1	0	1	27	30	4	1	9	373700	1	373700	1	3	AZT-3TC-NVP	336	4	1585	2	49.2
57	1	0	1	27	30.5	4	1	9	373700	1	373700	1	3.5	AZT-3TC-NVP	173	4	1735	2	49
58	0	0	1	28	28		0	218	81403	1	81403	1	0	d4T-3TC-NVP	218	4	81403	3	67.8
58	0	0	1	28	28.25		0	218	81403	1	81403	1	0.25	d4T-3TC-NVP			57	2	68.4
58	0	0	1	28	28.5		0	218	81403	1	81403	1	0.5	d4T-3TC-NVP	703	2	<50	1	68.3
58	0	0	1	28	29		0	218	81403	1	81403	1	1	d4T-3TC-NVP	734	2	110	2	68.3
58	0	0	1	28	29.5		0	218	81403	1	81403	1	1.5	d4T-3TC-NVP	942	1	<50	1	70.4
58	0	0	1	28	30		0	218	81403	1	81403	1	2	d4T-3TC-NVP	714	2	<50	1	65.6
58	0	0	1	28	30.5		0	218	81403	1	81403	1	2.5	AZT-3TC-NVP	842	1	<50	1	63.4
58	0	0	1	28	31		0	218	81403	1	81403	1	3	AZT-3TC-NVP	1110	1	<50	1	64.6
58	0	0	1	28	31.5		0	218	81403	1	81403	1	3.5	AZT-3TC-NVP	1085	1	63.8	2	65.8
58	0	0	1	28	32		0	218	81403	1	81403	1	4	AZT-3TC-NVP	820	1	<50	1
59	0	0				3	0	235	11274	1	11274	1	0	d4T-3TC-NVP	235	4	11249	3	85.5
59	0	0				3	0	235	11274	1	11274	1	0.25	d4T-3TC-NVP			<50	1	87.8
59	0	0				3	0	235	11274	1	11274	1	0.5	d4T-3TC-NVP	337	4	<50	1	85.3
59	0	0				3	0	235	11274	1	11274	1	1	d4T-3TC-NVP	353	3	<50	1	90.9
59	0	0				3	0	235	11274	1	11274	1	1.5	d4T-3TC-NVP	439	3	<50	1	80.2
59	0	0				3	0	235	11274	1	11274	1	2	d4T-3TC-NVP	384	3	<50	1	86
59	0	0				3	0	235	11274	1	11274	1	2.5	AZT-3TC-NVP	435	3	<50	1	90.5
59	0	0				3	0	235	11274	1	11274	1	3	AZT-3TC-NVP	577	2	<50	1	92.5
60	0	0	1	45	45	4	0	418	227021	1	227021	1	0	d4T-3TC-EFV	236	4	>500000	5	55.8
60	0	0	1	45	45.25	4	0	418	227021	1	227021	1	0.25	d4T-3TC-EFV	541	2	838	2	57
60	0	0	1	45	45.5	4	0	418	227021	1	227021	1	0.5	d4T-3TC-EFV	829	1	<50	1	63.6
60	0	0	1	45	46	4	0	418	227021	1	227021	1	1	d4T-3TC-EFV	941	1	<50	1	59.6
60	0	0	1	45	46.5	4	0	418	227021	1	227021	1	1.5	AZT-3TC-EFV	912	1	<50	1	51.9
60	0	0	1	45	47	4	0	418	227021	1	227021	1	2	AZT-3TC-EFV	1586	1	<50	1	50.9
60	0	0	1	45	47.5	4	0	418	227021	1	227021	1	2.5	AZT-3TC-EFV	1821	1	<50	1	52.2
60	0	0	1	45	48	4	0	418	227021	1	227021	1	3	AZT-3TC-EFV	1842	1	<50	1	52.6
60	0	0	1	45	48.5	4	0	418	227021	1	227021	1	3.5	AZT-3TC-NVP	1764	1	<50	1	50.8
61	0	0	1	31	31		1	7	500000	1	>500000	1	0	d4T-3TC-EFV	7	4	>500000	5	16.5
61	0	0	1	31	31.25		1	7	500000	1	>500000	1	0.25	d4T-3TC-EFV	96	4	318	2	17.8
61	0	0	1	31	31.5		1	7	500000	1	>500000	1	0.5	d4T-3TC-EFV	143	4	<50	1	17.6
61	0	0	1	31	32		1	7	500000	1	>500000	1	1	d4T-3TC-EFV	407	3	88	2	18
61	0	0	1	31	32.5		1	7	500000	1	>500000	1	1.5	d4T-3TC-EFV	537	2	<50	1	18.7
61	0	0	1	31	33		1	7	500000	1	>500000	1	2	d4T-3TC-EFV	905	1	<50	1	20.4
61	0	0	1	31	33.5		1	7	500000	1	>500000	1	2.5	d4T-3TC-EFV	1229	1	<50	1	20.5
61	0	0	1	31	34		1	7	500000	1	>500000	1	3	d4T-3TC-EFV	937	1	<50	1	21.6
61	0	0	1	31	34.5		1	7	500000	1	>500000	1	3.5	d4T-3TC-EFV	1227	1	<50	1	21.5
61	0	0	1	31	35		1	7	500000	1	>500000	1	4	d4T-3TC-EFV	1102	1	<50	1	24.7
61	0	0	1	31	35.5		1	7	500000	1	>500000	1	4.5	d4T-3TC-EFV	1186	1	<50	1	23.5
62	0	0	1	45	45	2	0	391	7030	0	7030	1	0	d4T-3TC-NVP	185	4	9722	2	58.6
62	0	0	1	45	45.25	2	0	391	7030	0	7030	1	0.25	d4T-3TC-NVP	285	4	<50	1	62.2
62	0	0	1	45	45.5	2	0	391	7030	0	7030	1	0.5	dT-3TC-NVP	294	4	<50	1	63.9
62	0	0	1	45	46	2	0	391	7030	0	7030	1	1	d4T-3TC-NVP	287	4	64	2	63
62	0	0	1	45	46.5	2	0	391	7030	0	7030	1	1.5	d4T-3TC-NVP	476	3	<50	1	59.6
62	0	0	1	45	47	2	0	391	7030	0	7030	1	2	d4T-3TC-NVP	506	2	<50	1	59.3
63	0	0	0	60	60	4	1	6	48895	1	48895	1	0	d4T-3TC-EFV	6	4	48895	3	44.5
63	0	0	0	60	60.25	4	1	6	48895	1	48895	1	0.25	d4T-3TC-EFV	135	4	<50	1	48
63	0	0	0	60	60.5	4	1	6	48895	1	48895	1	0.5	d4T-3TC-EFV	80	4	<50	1	50.9
63	0	0	0	60	61	4	1	6	48895	1	48895	1	1	d4T-3TC-EFV	69	4	84	2
63	0	0	0	60	61.5	4	1	6	48895	1	48895	1	1.5	AZT-3TC-EFV	209	4	<50	1	54.9
63	0	0	0	60	62	4	1	6	48895	1	48895	1	2	AZT-3TC-EFV	297	4	<50	1	54.9
63	0	0	0	60	62.5	4	1	6	48895	1	48895	1	2.5	AZT-3TC-EFV	345	4	<50	1	55.4
63	0	0	0	60	63	4	1	6	48895	1	48895	1	3	AZT-3TC-EFV	420	3	<50	1	56
63	0	0	0	60	63.5	4	1	6	48895	1	48895	1	3.5	AZT-3TC-EFV	460	3	<50	1	54.8
63	0	0	0	60	64	4	1	6	48895	1	48895	1	4	AZT-3TC-EFV	359	3	<50	1	58.1
64	1	0	1	29	29	4	1	82	123990	1	123990	1	0	d4T-3TC-EFV	82	4	123990	4	63
64	1	0	1	29	29.25	4	1	82	123990	1	123990	1	0.25	d4T-3TC-EFV	129	4	82	2	68
64	1	0	1	29	29.5	4	1	82	123990	1	123990	1	0.5	d4T-3TC-EFV	94	4	<50	1	65.9
64	1	0	1	29	30	4	1	82	123990	1	123990	1	1	d4T-3TC-EFV	186	4	934	2	66.6
64	1	0	1	29	30.5	4	1	82	123990	1	123990	1	1.5	d4T-3TC-EFV	169	4	103732	4	69.2
64	1	0	1	29	31	4	1	82	123990	1	123990	1	2	AZT-3TC-LPV/r	130	4	82750	2	67.9
65	0	0	1	33	33	4	1	1202				1	0	AZT-3TC-EFV	906	1		2	11
65	0	0	1	33	33.25	4	1	1202				1	0.25	AZT-3tc-EFV	1175	1	<50	1	14.3
65	0	0	1	33	33.5	4	1	1202				1	0.5	AZT-3TC-EFV	1130	1	<50	1	16.3
65	0	0	1	33	34	4	1	1202				1	1	AZT-3TC-EFV	1507	1	<50	1	17.1
65	0	0	1	33	34.5	4	1	1202				1	1.5	AZT-3TC-EFV	1758	1	<50	1	17.1
65	0	0	1	33	35	4	1	1202				1	2	AZT-3TC-EFV	1024	1	2.51	2	19.8
65	0	0	1	33	35.5	4	1	1202				1	2.5	AZT=7-3TC-EFV	975	1	<50	1	23
65	0	0	1	33	36	4	1	1202				1	3	AZT-3TC-EFV	1101	1	3410	2	25.5
66	0	0	1	33	33	4	1	2	97687	1	97687	1	0	d4T-3TC-EFV	2	4	97687	3	40.5
66	0	0	1	33	33.25	4	1	2	97687	1	97687	1	0.25	d4T-3TC-EFV	81	4	632	2	34
66	0	0	1	33	33.5	4	1	2	97687	1	97687	1	0.5	d4T-3TC-EFV	301	4	<50	1
66	0	0	1	33	34	4	1	2	97687	1	97687	1	1	d4T-3TC-EFV	131	4	<50	1	50.7
66	0	0	1	33	34.5	4	1	2	97687	1	97687	1	1.5	d4T-3TC-EFV	326	4	<50	1	60.9
66	0	0	1	33	35	4	1	2	97687	1	97687	1	2	AZT-3TC-LPV/r	550	2	85	2	43.3
66	0	0	1	33	35.5	4	1	2	97687	1	97687	1	2.5	AZT-3TC-EFV	676	2	<50	1	51.7
66	0	0	1	33	36	4	1	2	97687	1	97687	1	3	AZT-3TC-EFV	612	2	<50	1	52.5
66	0	0	1	33	36.5	4	1	2	97687	1	97687	1	3.5	AZT-3TC-EFV	699	2	<50	1	57
66	0	0	1	33	37	4	1	2	97687	1	97687	1	4	AZT-3TC-LPV/r	764	2	<50	1	58.6
67	0	1	0	52	52	4	1	1	27068	1	27068	1	0	d4T-3TC-EFV	1	4	27068	3	39.5
67	0	1	0	52	52.25	4	1	1	27068	1	27068	1	0.25	d4T-3TC-EFV	161	4	<50	1	47.8
67	0	1	0	52	52.5	4	1	1	27068	1	27068	1	0.5	AZT-3TC-EFV	104	4	<50	1	58.9
67	0	1	0	52	53	4	1	1	27068	1	27068	1	1	AZT-3TC-EFV	144	4	<50	1	65.9
67	0	1	0	52	53.5	4	1	1	27068	1	27068	1	1.5	AZT-3TC-EFV	351	3	<50	1	66.4
67	0	1	0	52	54	4	1	1	27068	1	27068	1	2	AZT-3TC-EFV	487	3	<50	1	64
67	0	1	0	52	54.5	4	1	1	27068	1	27068	1	2.5	AZT-3TC-EFV	480	3	<50	1	63.5
67	0	1	0	52	55	4	1	1	27068	1	27068	1	3	AZT-3TC-EFV	691	2	<50	1
67	0	1	0	52	55.5	4	1	1	27068	1	27068	1	3.5	AZT-3TC-EFV	528	2	<50	1	57.5
67	0	1	0	52	56	4	1	1	27068	1	27068	1	4	AZT-3TC-EFV	490	3	<50	1	60.2
67	0	1	0	52	56.5	4	1	1	27068	1	27068	1	4.5	AZT-3TC-EFV	608	2	<50	1	59.2
68	0	0				4	1	99	329498	1	329498	1	0	d4T-3TC-EFV	134	4	222648	4	46.4
68	0	0				4	1	99	329498	1	329498	1	0.25	d4T-3TC-EFV		4	117459	4	43.3
68	0	0				4	1	99	329498	1	329498	1	0.5	d4T-3TC-EFV	193	4	<50	1	43.2
68	0	0				4	1	99	329498	1	329498	1	1	AZT-3TC-EFV	118	4	85863	3	31.6
68	0	0				4	1	99	329498	1	329498	1	1.5			5	Dead	6
69	1	1	0	59	59	4	1	174	500000	1	>500000	1	0	d4T-3TC-EFV	174	4	>500000	5	55
69	1	1	0	59	59.25	4	1	174	500000	1	>500000	1	0.25	d4T-3TC-EFV	218	4	192	2	60.5
69	1	1	0	59	59.5	4	1	174	500000	1	>500000	1	0.5	d4T-3TC-EFV	196	4	104656	3	64.5
69	1	1	0	59	60	4	1	174	500000	1	>500000	1	1	AZT-3TC-EFV	310	4	<50	1	67.6
69	1	1	0	59	60.5	4	1	174	500000	1	>500000	1	1.5	AZT-3TC-EFV	416	3	<50	1	65.5
69	1	1	0	59	61	4	1	174	500000	1	>500000	1	2	AZT-3TC-EFV	371	3	<50	1	63.7
69	1	1	0	59	61.5	4	1	174	500000	1	>500000	1	2.5	AZT-3TC-EFV	389	3	<50	1	64.2
69	1	1	0	59	62	4	1	174	500000	1	>500000	1	3	AZT-3TC-EFV	395	3	<50	1	65.7
69	1	1	0	59	62.5	4	1	174	500000	1	>500000	1	3.5	AZT-3TC-EFV	319	4	<50	1	64
69	1	1	0	59	63	4	1	174	500000	1	>500000	1	4	AZT-3TC-EFV	457	3	<50	1	64.8
70	1	0	1	33	33	4	1	97	500000	1	>500000	1	0	d4T-3TC-EFV	97	4	>500000	5	47.3
70	1	0	1	33	33.25	4	1	97	500000	1	>500000	1	0.25	d4T-3TC-EFV	238	4	329	2	51.3
70	1	0	1	33	33.5	4	1	97	500000	1	>500000	1	0.5	d4T-3TC-EFV	338	4	147	2	59.5
70	1	0	1	33	34	4	1	97	500000	1	>500000	1	1	d4T-3TC-EFV	377	3	<50	1	63.8
70	1	0	1	33	34.5	4	1	97	500000	1	>500000	1	1.5	d4T-3TC-EFV	314	4	<50	1	60.8
70	1	0	1	33	35	4	1	97	500000	1	>500000	1	2	d4T-3TC-EFV	732	2	<50	1	57.9
70	1	0	1	33	35.5	4	1	97	500000	1	>500000	1	2.5	AZT-3TC-EFV	648	2	<50	1	58.3
70	1	0	1	33	36	4	1	97	500000	1	>500000	1	3	AZT-3TC-EFV	290	4	179897	4	59
70	1	0	1	33	36.5	4	1	97	500000	1	>500000	1	3.5	AZT-ddI-LPV/r	500	4	966	2	58.5
71	0	0				4	1	72	41766	1	41766	1	0	d4T-3TC-EFV	280	4	41766	3	46
71	0	0				4	1	72	41766	1	41766	1	0.25	d4T-3TC-EFV	203	4	29083	3	52.1
71	0	0				4	1	72	41766	1	41766	1	0.5	d4T-3TC-EFV	246	4	<50	1	52.8
71	0	0				4	1	72	41766	1	41766	1	1	d4T-3TC-NVP	180	4	21792	3	50.9
71	0	0				4	1	72	41766	1	41766	1	1.5	d4T-3TC-NVP	206	4	173	2	55
72	0	0	0	49	49	4	1	116	191391	1	191391	1	0	d4T-3TC-EFV	116	4	191391	3	50.6
72	0	0	0	49	49.25	4	1	116	191391	1	191391	1	0.25	d4T-3TC-EFV	278	4	165	2	52.6
72	0	0	0	49	49.5	4	1	116	191391	1	191391	1	0.5	d4T-3TC-EFV	329	4	1.7	2	59.9
72	0	0	0	49	50	4	1	116	191391	1	191391	1	1	d4T-3TC-EFV	289	4	<50	1	59.6
72	0	0	0	49	50.5	4	1	116	191391	1	191391	1	1.5	d4T-3TC-EFV	345	4	<50	1	59.5
72	0	0	0	49	51	4	1	116	191391	1	191391	1	2	AZT-3TC-EFV	433	3	<50	1	58.3
72	0	0	0	49	51.5	4	1	116	191391	1	191391	1	2.5	AZT-3TC-EFV	431	3	<50	1	58.3
72	0	0	0	49	52	4	1	116	191391	1	191391	1	3	AZT-3TC-EFV	597	2	<50	1	58.3
72	0	0	0	49	52.5	4	1	116	191391	1	191391	1	3.5	AZT-3TC-NVP	548	2	106	2	60.5
72	0	0	0	49	53	4	1	116	191391	1	191391	1	4	AZT-3TC-NVP	498	3	<50	1	64.1
72	0	0	0	49	53.5	4	1	116	191391	1	191391	1	4.5	AZT-3TC-Efv	481	3	<50	1	72.6
73	0	0				4	1	114	62987	1	62987	1	0	d4T-3TC-EFV	114	4	62987	3	49
73	0	0				4	1	114	62987	1	62987	1	0.25	d4T-3TC-EFV	120	4	<50	1	53.1
73	0	0				4	1	114	62987	1	62987	1	0.5	d4T-3TC-EFV	142	4	<50	1	53.7
73	0	0				4	1	114	62987	1	62987	1	1	AZT-3TC-EFV	150	4	<50	1	58.8
73	0	0				4	1	114	62987	1	62987	1	1.5	AZT-3TC-EFV	174	4	<50	1	58
73	0	0				4	1	114	62987	1	62987	1	2	AZT-3TC-EFV	230	4	<50	1	60.7
73	0	0				4	1	114	62987	1	62987	1	2.5	AZT-3TC-EFV	333	4	<50	1
73	0	0				4	1	114	62987	1	62987	1	3	AZT-3TC-EFV	365	3	<50	1	61
74	1	0	0	47	47		1	79	46230	1	46230	1	0	d4T-3TC-NVP	71	4	91988	3	60.7
74	1	0	0	47	47.25		1	79	46230	1	46230	1	0.25	d4T-3TC-NVP	247	4	<50	1	59
74	1	0	0	47	47.5		1	79	46230	1	46230	1	0.5	d4T-3TC-NVP	339	4	2247	2	64.6
74	1	0	0	47	48		1	79	46230	1	46230	1	1	d4T-3TC-NVP	337	4	1922	2	65
74	1	0	0	47	48.5		1	79	46230	1	46230	1	1.5	AZT-3TC-LPV/r	293	4	1.7	2	65
74	1	0	0	47	49		1	79	46230	1	46230	1	2	AZT-3TC-LPV/r	405	3	<50	1	62
74	1	0	0	47	49.5		1	79	46230	1	46230	1	2.5	AZT-3TC-LPV/r	375	3	<50	1
74	1	0	0	47	50		1	79	46230	1	46230	1	3	AZT-3TC-LPV/r	579	3	<50	1	60.7
75	1	1				4	1	7	108311	1	108311	1	0	d4T-3TC-EFV	7	4	108311	4	63.7
75	1	1				4	1	7	108311	1	108311	1	0.25	d4T-3TC-EFV	77	4	123	2	67.9
75	1	1				4	1	7	108311	1	108311	1	0.5	d4T-3TC-EFV	51	4	<50	1	64.6
75	1	1				4	1	7	108311	1	108311	1	1	d4T-3TC-EFV	52	4	<50	1	66.4
75	1	1				4	1	7	108311	1	108311	1	1.5	d4T-3TC-EFV	58	4	<50	1	63
75	1	1				4	1	7	108311	1	108311	1	2			5	Dead	6
76	0	0					1	125	500000	1	>500000	1	0	d4T-3TC-EFV	125	4	>500000	5	40
76	0	0					1	125	500000	1	>500000	1	0.5			5	Dead	6
77	0	0	0	50	50	4	1	82	428784	1	428784	1	0	d4T-3TC-EFV	82	4	428784	4	66
77	0	0	0	50	50.25	4	1	82	428784	1	428784	1	0.25	d4T3TC-EFV	205	4	<50	1	66.4
77	0	0	0	50	50.5	4	1	82	428784	1	428784	1	0.5			4		1
77	0	0	0	50	51	4	1	82	428784	1	428784	1	1	AZT-3TC-EFV	193	4	<50	1	73
77	0	0	0	50	51.5	4	1	82	428784	1	428784	1	1.5	AZT-3TC-EFV	293	4	<50	1	77.8
77	0	0	0	50	52	4	1	82	428784	1	428784	1	2	AZT-3TC-EFV	238	4	71	2	75.7
77	0	0	0	50	52.5	4	1	82	428784	1	428784	1	2.5	AZT-3TC-EFV	499	3	<50	1	76.2
77	0	0	0	50	53	4	1	82	428784	1	428784	1	3	AZT-3TC-EFV	306	4	85	2	76.2
77	0	0	0	50	53.5	4	1	82	428784	1	428784	1	3.5	AZT-3TC-EFV	506	2	<50	1
77	0	0	0	50	54	4	1	82	428784	1	428784	1	4	AZT-3TC-EFV	607	2	<50	1	77.5
78	0	0				4	1	38	500000	1	>500000	1	0	d4T-3TC-NVP	35	4	>500000	5	43.01
78	0	0				4	1	38	500000	1	>500000	1	0.25	d4T-3TC-EFV		4	<50	1	45.3
78	0	0				4	1	38	500000	1	>500000	1	0.5	d4T-3TC-NVP	229	4	<50	1	41.8
78	0	0				4	1	38	500000	1	>500000	1	1	d4T-3TC-NVP	154	4	>500000	5	41.8
78	0	0				4	1	38	500000	1	>500000	1	1.5	AZT-3TC-EFV	135	4	64	2	34.8
78	0	0				4	1	38	500000	1	>500000	1	2			5	Dead	6
79	0	1					1	97	364830	1	364830	1	0	d4T-3TC-EFV	97	4	364830	4	47
79	0	1					1	97	364830	1	364830	1	0.25	d4T-3TC-EFV	199	4	>500000	5	51.9
79	0	1					1	97	364830	1	364830	1	0.5	d4T-3TC-EFV		4		5
79	0	1					1	97	364830	1	364830	1	1			5	Dead	6
80	0	1	0	53	53	4	1	57	117950	1	117950	1	0	d4T-3TC-EFV	57	4	117950	4	53.4
80	0	1	0	53	53.25	4	1	57	117950	1	117950	1	0.25	d4T-3TC-EFV	219	4	159	2	66.5
80	0	1	0	53	53.5	4	1	57	117950	1	117950	1	0.5	d4T-3TC-EFV	227	4	<50	1	67.7
80	0	1	0	53	54	4	1	57	117950	1	117950	1	1	d4T-3TC-EFV	229	4	<50	1	77.9
80	0	1	0	53	54.5	4	1	57	117950	1	117950	1	1.5	d4T-3TC-EFV	349	3	<50	1	73.4
80	0	1	0	53	55	4	1	57	117950	1	117950	1	2	AZT-3TC-EFV	568	2	<50	1	75.7
80	0	1	0	53	55.5	4	1	57	117950	1	117950	1	2.5	AZT-3TC-EFV	492	3	<50	1	78.7
80	0	1	0	53	56	4	1	57	117950	1	117950	1	3	AZT-3TC-EFV	552	2	<50	1	73.4
80	0	1	0	53	56.5	4	1	57	117950	1	117950	1	3.5	AZT-3TC-EFV	519	2	<50	1	77
80	0	1	0	53	57	4	1	57	117950	1	117950	1	4	FTC-TDF-EFV	589	2	<50	1	75.5
80	0	1	0	53	57.5	4	1	57	117950	1	117950	1	4.5	FTC-TDF-EFV	447	3	<50	1	74.5
80	0	1	0	53	58	4	1	57	117950	1	117950	1	5	FTC-TDF-EFV	696	2	<50	1
81	0	1	0	49	49	4	1	13	62823	1	62823	1	0	d4T-3TC-EFV	13	4	62823	3	48.7
81	0	1	0	49	49.25	4	1	13	62823	1	62823	1	0.25	d4T-3TC-EFV	96	4	<50	1	63.4
81	0	1	0	49	49.5	4	1	13	62823	1	62823	1	0.5	d4T-3TC-EFV	156	4	<50	1	63.4
81	0	1	0	49	50	4	1	13	62823	1	62823	1	1	d4T-3TC-EFV	115	4	<50	1
81	0	1	0	49	50.5	4	1	13	62823	1	62823	1	1.5	AZT-3TC-EFV	176	4	<50	1	61.3
81	0	1	0	49	51	4	1	13	62823	1	62823	1	2	AZT-3TC-EFV	177	4	<50	1	60.5
81	0	1	0	49	51.5	4	1	13	62823	1	62823	1	2.5	AZT-3TC-EFV	214	4	<50	1	62.7
81	0	1	0	49	52	4	1	13	62823	1	62823	1	3	AZT-3TC-EFV	202	4	<50	1	62
81	0	1	0	49	52.5	4	1	13	62823	1	62823	1	3.5	FTC-TDF-EFV	326	4	<50	1	63.5
81	0	1	0	49	53	4	1	13	62823	1	62823	1	4	FTC-TDF-EFV	180	4	<50	1	56.5
82	0	0	0	76	76	4	1	165	153626	1	153626	1	0	d4T-3TC-EFV	165	4	153626	4	45.5
82	0	0	0	76	76.25	4	1	165	153626	1	153626	1	0.25	d4T-3TC-EFV	409	3	103	2	48.3
82	0	0	0	76	76.5	4	1	165	153626	1	153626	1	0.5	AZT-3TC-NVP	334	4	<50	1	60.3
82	0	0	0	76	77	4	1	165	153626	1	153626	1	1	AZT-3TC-NVP	335	4	<50	1	68.3
82	0	0	0	76	77.5	4	1	165	153626	1	153626	1	1.5	AZT-3TC-NVP	359	3	<50	1	70.2
82	0	0	0	76	78	4	1	165	153626	1	153626	1	2	AZT-3TC-NVP	311	4	<50	1	73.9
82	0	0	0	76	78.5	4	1	165	153626	1	153626	1	2.5	AZT-3TC-NVP	509	2	<50	1
82	0	0	0	76	79	4	1	165	153626	1	153626	1	3	AZT-3TC-NVP	459	3	<50	1	68
82	0	0	0	76	79.5	4	1	165	153626	1	153626	1	3.5	AZT-3TC-NVP	388	3	<50	1	68.6
82	0	0	0	76	80	4	1	165	153626	1	153626	1	4	AZT-3TC-NVP	460	3	<50	1	69
83	0	1	1	44	44	4	1	88	18450	1	18450	1	0	d4T-3TC-NVP	86	4	34445	3	55.5
83	0	1	1	44	44.25	4	1	88	18450	1	18450	1	0.25	d4T-3TC-NVP	151	4	<50	1	56.4
83	0	1	1	44	44.5	4	1	88	18450	1	18450	1	0.5	ARV's stopped by Dr		4		1
83	0	1	1	44	45	4	1	88	18450	1	18450	1	1	d4T-3TC-NVP	102	4	3220	2	55
83	0	1	1	44	45.5	4	1	88	18450	1	18450	1	1.5	AZT-3TC-NVP	200	4	64	2	54
83	0	1	1	44	46	4	1	88	18450	1	18450	1	2	AZT-3TC-NVP	193	4	191	2
83	0	1	1	44	46.5	4	1	88	18450	1	18450	1	2.5	AZT-3TC-NVP	235	4	96	2	52.5
83	0	1	1	44	47	4	1	88	18450	1	18450	1	3	AZT-3TC-NVP	301	4	345	2	56.4
83	0	1	1	44	47.5	4	1	88	18450	1	18450	1	3.5	AZT-3TC-NVP	221	4	<50	1	52.8
83	0	1	1	44	48	4	1	88	18450	1	18450	1	4	AZT-3TC-NVP	278	4	157	2	52.1
84	0	0	1	33	33	2	0	314	37504	1	37504	1	0	d4T-3TC-NVP	314	4	37504	3	61.5
84	0	0	1	33	33.25	2	0	314	37504	1	37504	1	0.25	d4T-3TC-NVP	398	3	<50	1	69.5
84	0	0	1	33	33.5	2	0	314	37504	1	37504	1	0.5	d4T-3TC-NVP	403	3	<50	1	66.8
84	0	0	1	33	34	2	0	314	37504	1	37504	1	1	d4T=3TC-NVP	383	3	<50	1
84	0	0	1	33	34.5	2	0	314	37504	1	37504	1	1.5	d4T-3TC-NVP	314	4	<50	1
84	0	0	1	33	35	2	0	314	37504	1	37504	1	2	d4T-3TC-NVP	353	3	<50	1	76
85	1	0	0	54	54	4	1	36	89007	1	89007	1	0	d4T-ddI-EFV	36	4	89007	3	40
85	1	0	0	54	54.25	4	1	36	89007	1	89007	1	0.25	d4T-3TC-EFV	98	4	<50	1	39.4
85	1	0	0	54	54.5	4	1	36	89007	1	89007	1	0.5	d4T-3TC-EFV	59	4	5932	2	35.5
85	1	0	0	54	55	4	1	36	89007	1	89007	1	1	d4T-3TC-EFV	57	4	21251	3	40.1
85	1	0	0	54	55.5	4	1	36	89007	1	89007	1	1.5	SQV-3TC-LPV/r	157	4	228	2	45.1
85	1	0	0	54	56	4	1	36	89007	1	89007	1	2	SQV-3TC-LPV/r	152	4	163	2	46.2
85	1	0	0	54	56.5	4	1	36	89007	1	89007	1	2.5	SQV-3TC-LPV/r	213	4	95	2	45
85	1	0	0	54	57	4	1	36	89007	1	89007	1	3	SQV-3TC-LPV/r	185	4	<50	1	42.5
85	1	0	0	54	57.5	4	1	36	89007	1	89007	1	3.5	SQV-3TC-LPV/r	336	4	<50	1	45.7
85	1	0	0	54	58	4	1	36	89007	1	89007	1	4	SQV-3TC-LPV/r	215	4	<50	1	42.9
86	0	1	0	49	49	4	0	327	45	0	<50	1	0	AZT-Lpv/r	327	4	<50	1	57.2
86	0	1	0	49	49.25	4	0	327	45	0	<50	1	0.25	d4T-3TC-EFV	320	4	<50	1	54.1
86	0	1	0	49	49.5	4	0	327	45	0	<50	1	0.5	d4T-3TC-EFV	263	4	<50	1	54.7
86	0	1	0	49	50	4	0	327	45	0	<50	1	1	d4T-3TC-EFV	262	4	<50	1	53.9
86	0	1	0	49	50.5	4	0	327	45	0	<50	1	1.5	d4T-3TC-EFV	300	4	<50	1	53.4
86	0	1	0	49	51	4	0	327	45	0	<50	1	2	d4T-3TC-EFV	282	4	<50	1	51.2
86	0	1	0	49	51.5	4	0	327	45	0	<50	1	2.5	AZT-3TC-EFV	377	3	<50	1	54.7
86	0	1	0	49	52	4	0	327	45	0	<50	1	3	AZT-3TC-EFV	277	4	<50	1	53.9
86	0	1	0	49	52.5	4	0	327	45	0	<50	1	3.5	AZT-3TC-EFV	443	3	<50	1	52.6
86	0	1	0	49	53	4	0	327	45	0	<50	1	4	AZT-3TC-EFV	256	4	<50	1	52
87	0	0	1	39	39	4	1	27	90436	1	90436	1	0	AZT-3TC-NVP	11	4	28119	3	50.6
87	0	0	1	39	39.25	4	1	27	90436	1	90436	1	0.25	AZT-3TC-NVP		4	89	2	50.6
87	0	0	1	39	39.5	4	1	27	90436	1	90436	1	0.5	AZT-3TC-NVP	112	4	<50	1	56.1
87	0	0	1	39	40	4	1	27	90436	1	90436	1	1	AZT-3TC-EFV	150	4	<50	1	59
87	0	0	1	39	40.5	4	1	27	90436	1	90436	1	1.5	AZT-3TC-EFV	361	3	<50	1	62.1
87	0	0	1	39	41	4	1	27	90436	1	90436	1	2	AZT-3TC-EFV	572	2	<50	1
87	0	0	1	39	41.5	4	1	27	90436	1	90436	1	2.5	AZT-3TC-EFV	463	3	<50	1	71
87	0	0	1	39	42	4	1	27	90436	1	90436	1	3	AZT-3TC-EFV	512	2	59	2	65.8
87	0	0	1	39	42.5	4	1	27	90436	1	90436	1	3.5	AZT-3TC-EFV	505	2	<50	1
87	0	0	1	39	43	4	1	27	90436	1	90436	1	4			5	Dead	6
88	1	0				4	1	2	376094	1	376094	1	0	d4T-3TC-EFV	2	4	376084	4	47
88	1	0				4	1	2	376094	1	376094	1	0.25	d4T-3TC-EFV		4	577	2	60
88	1	0				4	1	2	376094	1	376094	1	0.5	d4T-3TC-EFV	38	4	<50	1	60.2
88	1	0				4	1	2	376094	1	376094	1	1	d4T-3T-EFV	96	4	<50	1	75.8
88	1	0				4	1	2	376094	1	376094	1	1.5	d4T-3TC-EFV	8	4	62372	3
88	1	0				4	1	2	376094	1	376094	1	2	d4T-3TC-EFV	1	4	185701	4
89	0	0				4	1	13	21538	1	21538	1	0	d4T-3TC-EFV	13	4	21538	3	42.4
90	0	0				4	1	11	209217	1	209217	1	0	d4T-3TC-EFV	11	4	209217	4	49.5
90	0	0				4	1	11	209217	1	209217	1	0.25	d4T-3TC-EFV	51	4	<50	1
90	0	0				4	1	11	209217	1	209217	1	0.5			5	Dead	6
91	0	0	0	47	47	4	1	113	15343	1	15343	1	0	d4T-3TC-EFV	113	4	15343	3	42.5
91	0	0	0	47	47.25	4	1	113	15343	1	15343	1	0.25	d4T-3TC-EFV	150	4	<50	1	49.9
91	0	0	0	47	47.5	4	1	113	15343	1	15343	1	0.5	d4T-3TC-EFV	221	4	<50	1	48.6
91	0	0	0	47	48	4	1	113	15343	1	15343	1	1	d4T-3TC-EFV	290	4	<50	1	49.8
91	0	0	0	47	48.5	4	1	113	15343	1	15343	1	1.5	AZT-3TC-EFV	460	3	62	2	49.5
91	0	0	0	47	49	4	1	113	15343	1	15343	1	2	AZT-3TC-EFV	152	4	52230	3	45.5
91	0	0	0	47	49.5	4	1	113	15343	1	15343	1	2.5	AZT-3TC-EFV	371	3	<50	1	47.3
91	0	0	0	47	50	4	1	113	15343	1	15343	1	3	AZT-3TC-EFV	213	4	<50	1	46.5
91	0	0	0	47	50.5	4	1	113	15343	1	15343	1	3.5	AZT-3TC-EFV	260	4	<50	1	47
92	0	0	0	55	55		0	227	22886	1	22886	1	0	d4T-3TC-NVP	101	4	70795	3	66
92	0	0	0	55	55.25		0	227	22886	1	22886	1	0.25	d4T-3TC-NVP		4	73	2	65.7
92	0	0	0	55	55.5		0	227	22886	1	22886	1	0.5	d4T-3TC-NVP	475	3	<50	1	65.9
92	0	0	0	55	56		0	227	22886	1	22886	1	1	AZT-3TC-NVP	438	3	<50	1	67.4
92	0	0	0	55	56.5		0	227	22886	1	22886	1	1.5	AZT-3TC-NVP	602	2	<50	1	63
92	0	0	0	55	57		0	227	22886	1	22886	1	2	AZR-3TC-NVP	796	2	<50	1	66.3
92	0	0	0	55	57.5		0	227	22886	1	22886	1	2.5	AZT-3TC-NVP	676	2	<50	1	65
93	0	1	0	52	52	4	1	165	167766	1	167766	1	0	d4T-3TC-EFV	165	4	167766	4	58.7
93	0	1	0	52	52.25	4	1	165	167766	1	167766	1	0.25	d4T-3TC-EFV		4	51	2	73.5
93	0	1	0	52	52.5	4	1	165	167766	1	167766	1	0.5	d4T-3TC-eFV	259	4	<50	1	75.3
93	0	1	0	52	53	4	1	165	167766	1	167766	1	1	d4T-3TC-EFV	324	4	<50	1	75.1
93	0	1	0	52	53.5	4	1	165	167766	1	167766	1	1.5	AZT-3TC-EFV	409	3	52	2	66.6
93	0	1	0	52	54	4	1	165	167766	1	167766	1	2	AZT-3TC-EFV	405	3	<50	1	66.6
93	0	1	0	52	54.5	4	1	165	167766	1	167766	1	2.5	FTC-TDF-EFV	406	3	<50	1	70.6
93	0	1	0	52	55	4	1	165	167766	1	167766	1	3	FTC-TDF-EFV	574	2	<50	1	71
94	0	0				4	1	179	207014	1	207014	1	0	d4T-3TC-EFV	179	4	531	2	46.8
94	0	0				4	1	179	207014	1	207014	1	0.25	d4T-3TC-EFV	376	3	<50	1	56.6
94	0	0				4	1	179	207014	1	207014	1	0.5	d4T-3TC-EFV	432	3	<50	1	63.9
94	0	0				4	1	179	207014	1	207014	1	1	d4T-3TC-EFV	630	2	<50	1	50.4
94	0	0				4	1	179	207014	1	207014	1	1.5	d4T-3TC-NVP	1047	1	<50	1	73.5
94	0	0				4	1	179	207014	1	207014	1	2	d4T-3TC-NVP	767	2	<50	1
94	0	0				4	1	179	207014	1	207014	1	2.5	AZT-3TC-NVP	1292	1	<50	1	76.7
94	0	0				4	1	179	207014	1	207014	1	3	AZT-3TC-NVP	925	1	349	2	83.1
94	0	0				4	1	179	207014	1	207014	1	3.5	AZT-3TC-NVP	931	1	1616	2
95	0	0	1	44	44		1	69	21426	1	21426	1	0	d4T-3TC-NVP	47	4	28953	3	80.2
95	0	0	1	44	44.25		1	69	21426	1	21426	1	0.25	d4T-3TC-EFV		4	67	2	81.3
95	0	0	1	44	44.5		1	69	21426	1	21426	1	0.5	d4T-3TC-NVP	259	4	<50	1	85.7
95	0	0	1	44	45		1	69	21426	1	21426	1	1	d4T-3TC-NVP	435	3	<50	1	85.9
95	0	0	1	44	45.5		1	69	21426	1	21426	1	1.5	AZT-3TC-NVP	235	4	5791	2	94.5
95	0	0	1	44	46		1	69	21426	1	21426	1	2	AZT-3TC-NVP	193	2	1873	2	98.2
95	0	0	1	44	46.5		1	69	21426	1	21426	1	2.5	AZT-3TC-NVP	277	2	1456	2
96	0	0	0	56	56	4	1	137	3560	0	3560	1	0	d4T-3TC-EFV	137	2	3560	2	50.3
96	0	0	0	56	56.25	4	1	137	3560	0	3560	1	0.25	d4T-3TC-EFV	206	2	<50	1	51.5
96	0	0	0	56	56.5	4	1	137	3560	0	3560	1	0.5	d4T-3TC-EFV	306	2	<50	1	49.8
96	0	0	0	56	57	4	1	137	3560	0	3560	1	1	d4T-3TC-EFV	379	3	<50	1	47.9
96	0	0	0	56	57.5	4	1	137	3560	0	3560	1	1.5	d4T-3TC-EFV	591	2	<50	1
96	0	0	0	56	58	4	1	137	3560	0	3560	1	2	FTC-TDF-EFV	509	2	<50	1	47.9
96	0	0	0	56	58.5	4	1	137	3560	0	3560	1	2.5	FTC-TDF-EFV	840	1	<50	1	48.5
97	0	0	1	38	38	4	1	90	56	0	56	1	0	d4T-3TC-EFV	90	4	56	2	64.4
97	0	0	1	38	38.25	4	1	90	56	0	56	1	0.25	d4T-3TC-EFV	98	4	51	2	69
97	0	0	1	38	38.5	4	1	90	56	0	56	1	0.5	d4T-3TC-EFV	150	4	<50	1	73.4
97	0	0	1	38	39	4	1	90	56	0	56	1	1	d4T-3TC-EFV	165	4	<50	1	70.3
97	0	0	1	38	39.5	4	1	90	56	0	56	1	1.5	d4T-3TC-EFV	213	4	<50	1	64.8
97	0	0	1	38	40	4	1	90	56	0	56	1	2	AZT-3TC-efv	215	4	<50	1	65.9
97	0	0	1	38	40.5	4	1	90	56	0	56	1	2.5	AZT-3TC-EFV	354	3	<50	1	73.1
97	0	0	1	38	41	4	1	90	56	0	56	1	3	AZT-3TC-EFV	325	4	<50	1	76.5
97	0	0	1	38	41.5	4	1	90	56	0	56	1	3.5	FTC-TDF-EFV	413	3	<50	1	79.9
97	0	0	1	38	42	4	1	90	56	0	56	1	4	FTC-TDF-EFV	316	4	<50	1	83
98	0	0	1	36	36	3	1	200	8918	0	8918	1	0	d4T-3TC-NVP	182	4	6723	2	64.1
98	0	0	1	36	36.25	3	1	200	8918	0	8918	1	0.25	d4T-3TC-NVP	233	4	<50	1	63.7
98	0	0	1	36	36.5	3	1	200	8918	0	8918	1	0.5	d4T-3TC-NVP	255	4	<50	1	64.4
98	0	0	1	36	37	3	1	200	8918	0	8918	1	1	d4T-3TC-NVP	230	4	<50	1	64
99	0	0	1	34	34	4	0	425	16779	1	16779	1	0	d4T-3TC-NVP	485	3	26410	3	62.8
99	0	0	1	34	34.25	4	0	425	16779	1	16779	1	0.25	d4T-3TC-NVP	715	2	<50	1
99	0	0	1	34	34.5	4	0	425	16779	1	16779	1	0.5	d4T-3TCNVP	598	2	157	2	63.1
100	0	1				4	1	3	24226	1	24226	1	0	d4T-3TC-EFV	3	4	24226	3	41.5
100	0	1				4	1	3	24226	1	24226	1	0.25			5	Dead	6
101	0	0	1	32	32	4	1	178	22580	1	22580	1	0	d4T-3TC-EFV	178	4	22580	3	48
101	0	0	1	32	32.25	4	1	178	22580	1	22580	1	0.25	d4T-3TC-EFV		4	<50	1	51.2
101	0	0	1	32	32.5	4	1	178	22580	1	22580	1	0.5	d4T-3TC-EFV	417	3		1	53
101	0	0	1	32	33	4	1	178	22580	1	22580	1	1	d4T-3TC-EFV	534	2	<50	1	53.1
101	0	0	1	32	33.5	4	1	178	22580	1	22580	1	1.5	d4T-3TC-EFV	637	2	<50	1	51.1
101	0	0	1	32	34	4	1	178	22580	1	22580	1	2	AZT-3TC-EFV	600	2	<50	1
101	0	0	1	32	34.5	4	1	178	22580	1	22580	1	2.5	AZT-3TC-EFV	756	2	65	2	51
101	0	0	1	32	35	4	1	178	22580	1	22580	1	3	AZT-3TC-EFV	785	2	<50	1	52.2
101	0	0	1	32	35.5	4	1	178	22580	1	22580	1	3.5	AZT-3TC-EFV	606	2	<50	1	50
102	0	0	1	40	40	4	1	22	34316	1	34316	1	0	d4T-3TC-EFV	22	4	34316	3	31.9
102	0	0	1	40	40.25	4	1	22	34316	1	34316	1	0.25	d4T-3TC-EFV	68	4	78	2	35.1
102	0	0	1	40	40.5	4	1	22	34316	1	34316	1	0.5	d4T-3TC-EFV	43	4	<50	1	34.7
102	0	0	1	40	41	4	1	22	34316	1	34316	1	1	d4T-3TC-EFV	80	4	<50	1	31.3
102	0	0	1	40	41.5	4	1	22	34316	1	34316	1	1.5	d4T-3TC-EFV	104	4	<50	1	35.5
102	0	0	1	40	42	4	1	22	34316	1	34316	1	2	d4T-3TC-EFV	186	4	<50	1	39
102	0	0	1	40	42.5	4	1	22	34316	1	34316	1	2.5	d4T-3TC-EFV	312	4	<50	1	37.4
102	0	0	1	40	43	4	1	22	34316	1	34316	1	3	AZT-3TC-EFV	488	3	<50	1	36.5
102	0	0	1	40	43.5	4	1	22	34316	1	34316	1	3.5	AZT-3TC-EFV	334	4	<50	1	40.5
102	0	0	1	40	44	4	1	22	34316	1	34316	1	4	AZT-3TC-NVP	417	3	<50	1	33.9
102	0	0	1	40	44.5	4	1	22	34316	1	34316	1	4.5	AZT=3TC-NVP	383	3	<50	1
103	0	1	1	42	42	4	1	155	500000	1	>500000	1	0	d4T-3TC-EFV	155	4	>500000	5	51.3
103	0	1	1	42	42.25	4	1	155	500000	1	>500000	1	0.25	d4T-3TC-EFV	362	3	84	2	54.1
103	0	1	1	42	42.5	4	1	155	500000	1	>500000	1	0.5	d4T-3TC-EFV	594	2	<50	1	59.7
103	0	1	1	42	43	4	1	155	500000	1	>500000	1	1	AZT-3TC-EFV	639	2	<50	1	57.3
103	0	1	1	42	43.5	4	1	155	500000	1	>500000	1	1.5	AZT-3TC-EFV	853	1	<50	1	58
103	0	1	1	42	44	4	1	155	500000	1	>500000	1	2	AZT-3TC-EFV	917	1	<50	1	56.4
103	0	1	1	42	44.5	4	1	155	500000	1	>500000	1	2.5	FTC-TDF-EFV	967	1	<50	1
103	0	1	1	42	45	4	1	155	500000	1	>500000	1	3	FTC-TDF-EFV	895	1	<50	1
104	1	0	1	34	34	4	1	105	56405	1	56405	1	0	d4T-3TC-EFV	105	4	56405	3	33.7
104	1	0	1	34	34.25	4	1	105	56405	1	56405	1	0.25	d4T-3TC-EFV	153	4	14814	3	45.9
104	1	0	1	34	34.5	4	1	105	56405	1	56405	1	0.5	d4T-3TC-EFV	219	4	54	2	45.8
104	1	0	1	34	35	4	1	105	56405	1	56405	1	1	d4T-3TC-EFV	308	4	166	2	50
104	1	0	1	34	35.5	4	1	105	56405	1	56405	1	1.5	AZT-3TC-NVP	267	4	4129	2	48.4
104	1	0	1	34	36	4	1	105	56405	1	56405	1	2	d4T-3TC-NVP	240	4	10693	3	42.7
104	1	0	1	34	36.5	4	1	105	56405	1	56405	1	2.5	AZT-3TC-NVP	155	4	15617	3	43.8
104	1	0	1	34	37	4	1	105	56405	1	56405	1	3	FTC-TDF-NVP	214	4	195861	4	47
104	1	0	1	34	37.5	4	1	105	56405	1	56405	1	3.5	FTC-TDF-EFV	245	4	46894	3	41.5
105	0	1				4	0	579	126947	1	126947	1	0	d4T-3TC-EFV	579	2	126947	4	42.6
105	0	1				4	0	579	126947	1	126947	1	0.25	d4T-3TC-EFV		3	<50	1	40.3
105	0	1				4	0	579	126947	1	126947	1	0.5			5	Dead	6
106	0	1	1	36	36		1	161	47361	1	47361	1	0	d4T-3TC-EFV	161	4	47361	4	69.2
106	0	1	1	36	36.25		1	161	47361	1	47361	1	0.25	d4T-3TC-EFV	220	4	<50	1	67.1
106	0	1	1	36	36.5		1	161	47361	1	47361	1	0.5	d4T-3TC-EFV	241	4	<50	1	66.2
106	0	1	1	36	37		1	161	47361	1	47361	1	1	d4T-3TC-EFV	323	4	<50	1	66.4
106	0	1	1	36	37.5		1	161	47361	1	47361	1	1.5	AZT-3TC-EFV	468	3	<50	1	65.6
106	0	1	1	36	38		1	161	47361	1	47361	1	2	AZT-3TC-EFV	581	2	<50	1	62.3
106	0	1	1	36	38.5		1	161	47361	1	47361	1	2.5	AZT-3TC-EFV	503	2	<50	1	66.7
106	0	1	1	36	39		1	161	47361	1	47361	1	3	AZT-3T-EFV	363	3	<50	1	61.7
106	0	1	1	36	39.5		1	161	47361	1	47361	1	3.5	AZT-3TC-EFV	491	3	<50	1	64
106	0	1	1	36	40		1	161	47361	1	47361	1	4	AZT-3TC-EFV	412	3	<50	1	63.5
107	0	0	0	47	47	2	0	234	659	0	659	1	0	d4T-3TC-NVP	174	4	1731	2	53.6
107	0	0	0	47	47.25	2	0	234	660	0	660	1	0.25	d4T-3TC-NVP	281	4	<50	1	55.4
107	0	0	0	47	47.5	2	0	234	661	0	661	1	0.5	d4T-3TC-NVP	358	3	<50	1	56.5
107	0	0	0	47	48	2	0	234	662	0	662	1	1	d4T-3TC-NVP	496	3	<50	1	58
107	0	0	0	47	48.5	2	0	234	663	0	663	1	1.5	d4T-3TC-NVP	368	3	<50	1	54.8
107	0	0	0	47	49	2	0	234	664	0	664	1	2	d4T-3TC-NVP	339	2	0.5	1	54.8
108	1	0	1	21	21	4	1	70	66934	1	66934	1	0	d4T-3TC-EFV	70	4	66934	3	15.9
108	1	0	1	21	21.25	4	1	70	66935	1	66935	1	0.25	d4T-3TC-EFV	79	4	<50	1	17.1
108	1	0	1	21	21.5	4	1	70	66936	1	66936	1	0.5	d4T-3TC-EFV	86	4	<50	1	16.1
108	1	0	1	21	22	4	1	70	66937	1	66937	1	1	d4T-3TC-EFV	88	4	<50	1	18.2
108	1	0	1	21	22.5	4	1	70	66938	1	66938	1	1.5	d4T-3TC-EFV	144	4	13916	3	1
108	1	0	1	21	23	4	1	70	66939	1	66939	1	2	d4T-3TC-EFV	255	4	25002	3	21.6
108	1	0	1	21	23.5	4	1	70	66940	1	66940	1	2.5	AZT-3TC-EFV	90	4	97806	4	22.8
108	1	0	1	21	24	4	1	70	66941	1	66941	1	3	AZT-ddI-LPV/r	15	4	40935	3	23.7
109	0	0	1	40	40	3	0	272	28079	1	28079	1	0	d4T-3TC-NVP	81	4	22784	3	73.6
109	0	0	1	40	40.25	3	0	272	28079	1	28079	1	0.25	d4T-3TC-NVP		4	<50	1	76.8
109	0	0	1	40	40.5	3	0	272	28079	1	28079	1	0.5	d4T-3TC-NVP	168	4	<50	1	77.2
109	0	0	1	40	41	3	0	272	28079	1	28079	1	1	AZT-3TC-NVP	326	4	<50	1	71.3
109	0	0	1	40	41.5	3	0	272	28079	1	28079	1	1.5	AZT-3TC-NVP	416	3	70	2	71.2
109	0	0	1	40	42	3	0	272	28079	1	28079	1	2	AZT-3TC-NVP	398	3	<50	1	69.8
109	0	0	1	40	42.5	3	0	272	28079	1	28079	1	2.5	AZT-3TC-NVP	508	2	<50	1	72.9
109	0	0	1	40	43	3	0	272	28079	1	28079	1	3	AZT-3TC-NVP	1052	1	<50	1	75.3
109	0	0	1	40	43.5	3	0	272	28079	1	28079	1	3.5	AZT-3TC-NVP	646	2	<50	1	74.6
110	0	0	1	36	36		1	74	39329	1	39329	1	0	d4T-3TC-EFV	74	4	39329	3	60.2
110	0	0	1	36	36.25		1	74	39330	1	39330	1	0.25	d4T-3TC-EFV	363	3	<50	1	59.6
110	0	0	1	36	36.5		1	74	39331	1	39331	1	0.5	d4T-3TC-EFV	279	4	107	2	59.3
110	0	0	1	36	37		1	74	39332	1	39332	1	1	d4T-3TC-EFV	138	4	<50	1	60.2
110	0	0	1	36	37.5		1	74	39333	1	39333	1	1.5	d4T-3TC-EFV	270	4	<50	1	60.7
110	0	0	1	36	38		1	74	39334	1	39334	1	2	d4T-3TC-EFV	388	3	<50	1	59.5
110	0	0	1	36	38.5		1	74	39335	1	39335	1	2.5	AZT-3TC-EFV	436	3	<50	1	57.5
110	0	0	1	36	39		1	74	39336	1	39336	1	3	AZT-3TC-EFV	389	3	<50	1	61
110	0	0	1	36	39.5		1	74	39337	1	39337	1	3.5	AZT-3TC-EFV	481	3	<50	1	59.8
110	0	0	1	36	40		1	74	39338	1	39338	1	4	FTC-TDF-EFV	613	2	<50	1	60
111	0	0	1	15	15	4	1	131	149403	1	149403	1	0	d4T-3TC-EFV	131	4	149403	4	18.5
111	0	0	1	15	15.25	4	1	131	149404	1	149404	1	0.25	d4T-3TC-EFV	136	4	<50	1	19
111	0	0	1	15	15.5	4	1	131	149405	1	149405	1	0.5	d4T-3TC-EFV	263	4	<50	1	20.4
111	0	0	1	15	16	4	1	131	149406	1	149406	1	1	d4T-3TC-EFV	437	3	<50	1	21.9
111	0	0	1	15	16.5	4	1	131	149407	1	149407	1	1.5	d4T-3TC-EFV	891	1	<50	1	21.5
111	0	0	1	15	17	4	1	131	149408	1	149408	1	2	d4T-3TC-EFV	1009	1	<50	1	25
111	0	0	1	15	17.5	4	1	131	149409	1	149409	1	2.5	d4T-3TC-EFV	1078	1	<50	1	27
112	0	0	1	43	43	4	1	29	78123	1	78123	1	0	d4T-3TC-EFV	29	4	78123	3	63.7
112	0	0	1	43	43.25	4	1	29	78123	1	78123	1	0.25	d4T-3TC-EFV	137	4	<50	1	65
112	0	0	1	43	43.5	4	1	29	78123	1	78123	1	0.5	d4T-3TC-EFV	180	4	<50	1	73
112	0	0	1	43	44	4	1	29	78123	1	78123	1	1	AZT-3TC-EFV	244	4	<50	1
112	0	0	1	43	44.5	4	1	29	78123	1	78123	1	1.5	AZT-3TC-EFV	318	4	<50	1	70.9
112	0	0	1	43	45	4	1	29	78123	1	78123	1	2	AZT-3TC-EFV	427	3	<50	1	75.9
112	0	0	1	43	45.5	4	1	29	78123	1	78123	1	2.5	AZT-3TC-EFV	410	3	<50	1	74.1
112	0	0	1	43	46	4	1	29	78123	1	78123	1	3	AZT-3TC-EFV	556	2	<50	1	76.1
112	0	0	1	43	46.5	4	1	29	78123	1	78123	1	3.5	AXT-3TC-EFV	619	2	<50	1	70
113	0	0	1	33	33	4	1	21	366442	1	366442	1	0	d4T-3TC-NVP	21	4	366442	4	97.5
113	0	0	1	33	33.25	4	1	21	366442	1	366442	1	0.25	d4T-3TC-NVP	246	4	357	2	100
113	0	0	1	33	33.5	4	1	21	366442	1	366442	1	0.5	d4T-3TC-NVP	180	4	87	2	100.6
113	0	0	1	33	34	4	1	21	366442	1	366442	1	1	d4T-3TC-NVP	156	4	<50	1	102.1
113	0	0	1	33	34.5	4	1	21	366442	1	366442	1	1.5	d4T-3TC-NVP	161	4	<50	1	93
114	0	0	1	30	30		0	551	4283	0	4283	1	0	d4T-3TC-EFV	33	4	>500000	5	47
114	0	0	1	30	30.25		0	551	4283	0	4283	1	0.25	d4T-3TC-EFV	319	4	103	2
115	1	0	1	43	43		0	288	984	0	984	1	0	d4T-3TC-NVP	198	4	634	2	53.4
115	1	0	1	43	43.25		0	288	984	0	984	1	0.25	AZT-3TC-NVP	178	4	<50	1	53.7
115	1	0	1	43	43.5		0	288	984	0	984	1	0.5	AZT-3TC-NVP	148	4	<50	1	54.2
115	1	0	1	43	44		0	288	984	0	984	1	1	AZT-3TC-NVP	179	4	<50	1	55.7
115	1	0	1	43	44.5		0	288	984	0	984	1	1.5	AZT-3TC-NVP	214	4	<50	1	58.4
115	1	0	1	43	45		0	288	984	0	984	1	2	AZT-3TC-NVP	261	4	<50	1	56
115	1	0	1	43	45.5		0	288	984	0	984	1	2.5	AZT-3TC-NVP	278	4	<50	1	52.3
115	1	0	1	43	46		0	288	984	0	984	1	3	AZT-3TC-NVP	326	4	102	2	55.2
116	0	0	1	38	38	3	0	264	21433	1	21433	1	0	d4T-3TC-NVP	67	4	21307	3	50.2
116	0	0	1	38	38.25	3	0	264	21433	1	21433	1	0.25	d4T-3TC-NVP		4	<50	1	54
116	0	0	1	38	38.5	3	0	264	21433	1	21433	1	0.5	d4T-3TC-NVP	462	3	<50	1	50
116	0	0	1	38	39	3	0	264	21433	1	21433	1	1	d4T-3TC-NVP	742	2	<50	1	51.3
116	0	0	1	38	39.5	3	0	264	21433	1	21433	1	1.5	d4T-3TC-NVP	855	1	<50	1	56.3
116	0	0	1	38	40	3	0	264	21433	1	21433	1	2	d4T-3TC-NVP	744	2	<50	1	56.4
116	0	0	1	38	40.5	3	0	264	21433	1	21433	1	2.5	d4T-3TC-EFV	791	2	<50	1	52.5
116	0	0	1	38	41	3	0	264	21433	1	21433	1	3	FTC-TDF-EFV	851	1	<50	1	50.6
116	0	0	1	38	41.5	3	0	264	21433	1	21433	1	3.5	FTC-TDF-EFV	752	2	<50	1	53.9
117	0	0	1	33	33	3	0	238	33914	1	33914	1	0	d4T-3TC-NVP	57	4	36241	3	36.2
117	0	0	1	33	33.25	3	0	238	33914	1	33914	1	0.25	d4T-3TC-NVP	414	3	<50	1	38.7
117	0	0	1	33	33.5	3	0	238	33914	1	33914	1	0.5	d4T-3TC-EFV	42	4	74	2
117	0	0	1	33	34	3	0	238	33914	1	33914	1	1	d4T-3TC-EFV	326	4	<50	1
118	0	0	1	27	27	4	0	270	61529	1	61529	1	0	d4T-3TC-EFV	270	4	61529	3	47.7
118	0	0	1	27	27.25	4	0	270	61529	1	61529	1	0.25	d4T-3TC-EFV	420	3	57	2	53.6
118	0	0	1	27	27.5	4	0	270	61529	1	61529	1	0.5	d4T-3TC-EFV	500	2	<50	1	54.9
118	0	0	1	27	28	4	0	270	61529	1	61529	1	1	d4T-3TC-EFV	502	2	<50	1	59.2
118	0	0	1	27	28.5	4	0	270	61529	1	61529	1	1.5	d4T-3TC-EFV	730	2	<50	1	58.5
118	0	0	1	27	29	4	0	270	61529	1	61529	1	2	d4T-3TC-NVP	687	2	<50	1	63.1
118	0	0	1	27	29.5	4	0	270	61529	1	61529	1	2.5	AZT-3TC-NVP	943	1	<50	1	51.7
118	0	0	1	27	30	4	0	270	61529	1	61529	1	3	AZT-3TC-NVP	997	1	<50	1	50.6
118	0	0	1	27	30.5	4	0	270	61529	1	61529	1	3.5	AZT-3TC-NVP	787	2	<50	1	52
118	0	0	1	27	31	4	0	270	61529	1	61529	1	4	AZT-3TC-NVP	1198	1	<50	1	52.5
118	0	0	1	27	31.5	4	0	270	61529	1	61529	1	4.5	AZT-3TC-NVP	557	2	<50	1	54
119	0	1	0	77	77	4	1	5	89971	1	89971	1	0	d4T-3TC-EFV	5	4	89971	3	64.5
119	0	1	0	77	77.25	4	1	5	89971	1	89971	1	0.25	AZT-3TC-EFV	37	4	<50	1	67.1
119	0	1	0	77	77.5	4	1	5	89971	1	89971	1	0.5	AZT-3TC-EFV	55	4	<50	1	71.1
119	0	1	0	77	78	4	1	5	89971	1	89971	1	1	AZT-3TC-EFV	62	4	<50	1	79.5
119	0	1	0	77	78.5	4	1	5	89971	1	89971	1	1.5	AZT-3TC-EFV	124	4	<50	1	84.3
119	0	1	0	77	79	4	1	5	89971	1	89971	1	2	AZT-3TC-EFV	136	4	<50	1	78.8
119	0	1	0	77	79.5	4	1	5	89971	1	89971	1	2.5	AZT-3TC-EFV	200	4	<50	1	74
119	0	1	0	77	80	4	1	5	89971	1	89971	1	3	AZT-3TC-EFV	152	4	<50	1	74.5
119	0	1	0	77	80.5	4	1	5	89971	1	89971	1	3.5	AZT-3TC-EFV	204	4	<50	1	75.5
119	0	1	0	77	81	4	1	5	89971	1	89971	1	4	AZT-3TC-EFV	246	4	<50	1	73.2
119	0	1	0	77	81.5	4	1	5	89971	1	89971	1	4.5	AZT-3TC-EFV	191	4	70	2	72
120	0	0	1	39	39	4	1	19	55056	1	55056	1	0	d4T-3TC-EFV	19	4	55056	3	55.7
120	0	0	1	39	39.25	4	1	19	55056	1	55056	1	0.25	d4T-3TC-EFV	89	4	<50	1	59.2
120	0	0	1	39	39.5	4	1	19	55056	1	55056	1	0.5	d4T-3TC-EFV	85	4	<50	1	60.8
120	0	0	1	39	40	4	1	19	55056	1	55056	1	1	d4T-3TC-EFV	134	4	<50	1	60.2
120	0	0	1	39	40.5	4	1	19	55056	1	55056	1	1.5	transferred to Kurisanani		4		1
120	0	0	1	39	41	4	1	19	55056	1	55056	1	2	AZT-3TC-=EFV	210	4	<50	1	58.6
120	0	0	1	39	41.5	4	1	19	55056	1	55056	1	2.5	AZT-3TC-EFV	242	4	<50	1	60.6
120	0	0	1	39	42	4	1	19	55056	1	55056	1	3	AZT-3TC-EFV	320	4	<50	1	60.5
120	0	0	1	39	42.5	4	1	19	55056	1	55056	1	3.5	AZT-3TC-EFV	221	4	<50	1	59.6
120	0	0	1	39	43	4	1	19	55056	1	55056	1	4	AZT-3TC-EFV	127	4	<50	1	59.8
121	0	1				3	0	220	183118	1	183118	1	0	d4T-3TC-EFV	220	4	40561	3
121	0	1				3	0	220	183118	1	183118	1	0.25			5	Dead	6
122	0	0	1	32	32	3	1	194	67995	1	67995	1	0	d4T-3TC-EFV	194	4	67995	3	45.7
122	0	0	1	32	32.25	3	1	194	67995	1	67995	1	0.25	d4T-3TC-EFV	223	4	124	2	51.6
122	0	0	1	32	32.5	3	1	194	67995	1	67995	1	0.5	d4T-3TC-EFV	247	4	107	2	51.6
122	0	0	1	32	33	3	1	194	67995	1	67995	1	1	d4T-3TC-EFV	279	4	<50	1	54.4
122	0	0	1	32	33.5	3	1	194	67995	1	67995	1	1.5	d4T-3TC-EFV	522	2	<50	1	57.1
122	0	0	1	32	34	3	1	194	67995	1	67995	1	2	d4T-3TC-NVP	516	2	<50	1	56.8
122	0	0	1	32	34.5	3	1	194	67995	1	67995	1	2.5	d4T-3TC-NVP	680	2	<50	1	49.3
122	0	0	1	32	35	3	1	194	67995	1	67995	1	3	AZT-3T-NVP	973	1	<50	1	46.7
122	0	0	1	32	35.5	3	1	194	67995	1	67995	1	3.5	AZT-3TC-NVP	670	2	<50	1	47.9
122	0	0	1	32	36	3	1	194	67995	1	67995	1	4	AZT-3TC-NVP	925	1	<50	1	45.4
122	0	0	1	32	36.5	3	1	194	67995	1	67995	1	4.5	AZT-3TC-NVP	658	2	<50	1	51.6
123	0	1	0	60	60	4	1	25	18167	1	18167	1	0	d4T-3TC-EFV	25	4	18167	3	61.2
123	0	1	0	60	60.25	4	1	25	18167	1	18167	1	0.25	d4T-3TC-EFV	144	4	<50	1	62.1
123	0	1	0	60	60.5	4	1	25	18167	1	18167	1	0.5	d4T-3TC-EFV	85	4	<50	1	62.7
123	0	1	0	60	61	4	1	25	18167	1	18167	1	1	d4T-3TC-EFV	171	4	<50	1	64.4
123	0	1	0	60	61.5	4	1	25	18167	1	18167	1	1.5	d4T-3TC-EFV	244	4	<50	1	62
123	0	1	0	60	62	4	1	25	18167	1	18167	1	2	AZT-3TC-EFV	305	4	<50	1	61.9
123	0	1	0	60	62.5	4	1	25	18167	1	18167	1	2.5	AZT-3TC-EFV	314	4	<50	1	60.8
123	0	1	0	60	63	4	1	25	18167	1	18167	1	3	AZT-3TC-EFV	301	4	52	2
123	0	1	0	60	63.5	4	1	25	18167	1	18167	1	3.5	AZT-3TC-EFV	367	3	<50	1	64.5
123	0	1	0	60	64	4	1	25	18167	1	18167	1	4	AZT-3TC-EFV	323	4	<50	1	60.1
123	0	1	0	60	64.5	4	1	25	18167	1	18167	1	4.5	AZT-3TC-EFV	255	4	<50	1	58.4
124	0	0				4	0	305	25398	1	25398	1	0	d4T-3TC-EFV	168	4	>500000	5	54.7
124	0	0				4	0	305	25398	1	25398	1	0.25	d4T-3TC-TNF	233	4	326720	4	51.1
124	0	0				4	0	305	25398	1	25398	1	0.5	d4T-3TC-TFV		4	101	2	52
124	0	0				4	0	305	25398	1	25398	1	1			5	Dead	6
125	1	1	1	17	17	4	0	847	148382	1	148382	1	0	d4T-3TC-EFv	338	4	8300	2	17
125	1	1	1	17	17.25	4	0	847	148382	1	148382	1	0.25	d4T-3TC-EFV	988	1	99	2	17
125	1	1	1	17	17.5	4	0	847	148382	1	148382	1	0.5	d4T-3TC-EFV	1094	1	<50	1	18.3
126	0	1				4	0	847	500000	1	>500000	1	0	d4T-3TC-NVP	360	4	>500000	5	6.9
126	0	1				4	0	847	500000	1	>500000	1	0.25	d4T-3TC-NVP	427	3	503	2
126	0	1				4	0	847	500000	1	>500000	1	0.5			5	Dead	6
127	0	0	0	47	47	4	1	138	41809	1	41809	1	0	d4T-3TC-EFV	138	4	41809	3	55.8
127	0	0	0	47	47.25	4	1	138	41809	1	41809	1	0.25	d4T-3TC-EFV		4	<50	1	55.3
127	0	0	0	47	47.5	4	1	138	41809	1	41809	1	0.5	AZT-3TC-EFV	224	4	<50	1	53.4
127	0	0	0	47	48	4	1	138	41809	1	41809	1	1	AZT-3TC-EFV	155	4	<50	1	57
127	0	0	0	47	48.5	4	1	138	41809	1	41809	1	1.5	AZT-3TC-EFV	227	4	<50	1	59
127	0	0	0	47	49	4	1	138	41809	1	41809	1	2	AZT-3TC-EFV	300	4	<50	1	58.3
127	0	0	0	47	49.5	4	1	138	41809	1	41809	1	2.5	AZT-3TC-EFV	419	3	<50	1	56.2
127	0	0	0	47	50	4	1	138	41809	1	41809	1	3	FTC-TDF-EFV	409	3	<50	1	58.1
127	0	0	0	47	50.5	4	1	138	41809	1	41809	1	3.5	FTC-TDF-EFV	407	3	<50	1	55.5
128	1	1	1	44	44	4	1	197	215525	1	215525	1	0	d4T-3TC-EFV	167	4	227995	4	49.4
128	1	1	1	44	44.25	4	1	197	215525	1	215525	1	0.25	d4T-3TC-EFV		4	148	2	47.7
128	1	1	1	44	44.5	4	1	197	215525	1	215525	1	0.5	d4-3TC-EFV	193	4	>500000	5	52.3
128	1	1	1	44	45	4	1	197	215525	1	215525	1	1	d4T-3TC-EF	277	4	1905	2	50.3
128	1	1	1	44	45.5	4	1	197	215525	1	215525	1	1.5	d4T-3TC-EFV	244	4	2205	2	52
128	1	1	1	44	46	4	1	197	215525	1	215525	1	2	d4T-3TC-LPV/r	264	4	<50	1	49.1
128	1	1	1	44	46.5	4	1	197	215525	1	215525	1	2.5	d4T-3TC-LPV/r	237	4	64070	3	50.6
128	1	1	1	44	47	4	1	197	215525	1	215525	1	3	d4T-3TC-LPV/r	485	3	4478	2	50.5
128	1	1	1	44	47.5	4	1	197	215525	1	215525	1	3.5	d4T-3TC-LPV/r	247	4	3003	2	49.7
129	0	0	1	34	34		0	662	142	0	142	1	0	AZT-3TC-LPV/r	1095	1	267	2	79.7
129	0	0	1	34	34.25		0	662	142	0	142	1	0.25	AZT-3TC-LPV/r	990	1	<50	1
129	0	0	1	34	34.5		0	662	142	0	142	1	0.5		1446	1	505	2
130	0	0					0	281	40552	1	40552	1	0	ABC-AZT-3TC	164	4	61103	3	49.2
130	0	0					0	281	40552	1	40552	1	0.25	ABC-AZT-3TC		4	<50	1	51
130	0	0					0	281	40552	1	40552	1	0.5	d4T-3TC-ABC	272	4	29437	3	50
130	0	0					0	281	40552	1	40552	1	1	3TC-ABC-LPV/r	443	3	4353	2
130	0	0					0	281	40552	1	40552	1	1.5	FTC-TDF-LPV/r	131	4	268235	4	44.7
130	0	0					0	281	40552	1	40552	1	2			5	Dead	6
131	0	0	1	31	31	3	0	241	19719	1	19719	1	0	d4T-3TC-NVP	163	4	108617	4	48.6
131	0	0	1	31	31.25	3	0	241	19719	1	19719	1	0.25	d4T-3TC-NVP	393	3	87	2	52
131	0	0	1	31	31.5	3	0	241	19719	1	19719	1	0.5	d4T-3TC-NVP	527	2	<50	1	47
131	0	0	1	31	32	3	0	241	19719	1	19719	1	1	d4T-3TC-NVP	322	4	<50	1	43.9
131	0	0	1	31	32.5	3	0	241	19719	1	19719	1	1.5	d4T-3TC-NVP	531	2	<50	1	47.5
132	1	1	1	35	35	4	1	55	242355	1	242355	1	0	d4T-3TC-EFV	55	4	242355	4	54.3
132	1	1	1	35	35.25	4	1	55	242355	1	242355	1	0.25	d4T-3TC-EFV	409	3	455	2	57.5
132	1	1	1	35	35.5	4	1	55	242355	1	242355	1	0.5	d4T-3TC-EFV	297	4	113	2	57.4
132	1	1	1	35	36	4	1	55	242355	1	242355	1	1	AZT-3TC-EFV	216	4	<50	1	60.7
132	1	1	1	35	36.5	4	1	55	242355	1	242355	1	1.5	AZT-3TC-EFV	296	4	<50	1	62.3
132	1	1	1	35	37	4	1	55	242355	1	242355	1	2	AZT-3TC-EFV	325	4	<50	1	65.1
132	1	1	1	35	37.5	4	1	55	242355	1	242355	1	2.5	AZT-3TC-EFV	300	4	<50	1	64.2
132	1	1	1	35	38	4	1	55	242355	1	242355	1	3	AZT-3TC-EFV	452	3	<50	1	66
132	1	1	1	35	38.5	4	1	55	242355	1	242355	1	3.5	AZT-3TC-EFV	458	3	<50	1	66.1
132	1	1	1	35	39	4	1	55	242355	1	242355	1	4	AZT-3TC-EFV	781	2	<50	1	68.6
132	1	1	1	35	39.5	4	1	55	242355	1	242355	1	4.5	AZT-3TC-EFV	419	3	<50	1	68.3
133	0	0	1	26	26	4	1	12	419662	1	419662	1	0	d4T-3TC-EFV	12	4	419662	4	43.3
133	0	0	1	26	26.25	4	1	12	419662	1	419662	1	0.25	d4T-3TC-EFV	247	4	71	2	58.6
133	0	0	1	26	26.5	4	1	12	419662	1	419662	1	0.5	d4T-3TC-EFV	284	4	<50	1	62.3
133	0	0	1	26	27	4	1	12	419662	1	419662	1	1	d4T-3TC-EFV	223	4	<50	1	64.8
133	0	0	1	26	27.5	4	1	12	419662	1	419662	1	1.5	d4T-3TC-EFV	476	3	<50	1	63.9
133	0	0	1	26	28	4	1	12	419662	1	419662	1	2	AZT-3TC-EFV	493	3	<50	1	62
133	0	0	1	26	28.5	4	1	12	419662	1	419662	1	2.5	AZT-3TC-EFV	739	2	<50	1	68
133	0	0	1	26	29	4	1	12	419662	1	419662	1	3	AZT-3TC-EFV	727	2	<50	1	66.9
133	0	0	1	26	29.5	4	1	12	419662	1	419662	1	3.5	AZT-3TC-EFV	810	1	<50	1	69
133	0	0	1	26	30	4	1	12	419662	1	419662	1	4	AZT-3TC-NVP	939	1	<50	1	57.2
133	0	0	1	26	30.5	4	1	12	419662	1	419662	1	4.5	AZT-3TC-EFV	904	1	<50	1	54.7
134	0	0				4	1	18	109791	1	109791	1	0	d4T-3TC-EFV	18	4	109791	4	38.6
134	0	0				4	1	18	109791	1	109791	1	0.25	d4T-3TC-EFV	227	4	<50	1	42.4
134	0	0				4	1	18	109791	1	109791	1	0.5	d4T-3TC-EFV	311	4	<50	1	36.1
134	0	0				4	1	18	109791	1	109791	1	1			5	Dead	6
135	0	0	1	41	41	4	1	186	330737	1	330737	1	0	d4T-3TC-EFV	186	4	330737	4	46.2
135	0	0	1	41	41.25	4	1	186	330737	1	330737	1	0.25	d4T-3TC-ABC		4	118	2	43.9
135	0	0	1	41	41.5	4	1	186	330737	1	330737	1	0.5	d4T-3TC-ABC	435	3	39593	3	50.3
135	0	0	1	41	42	4	1	186	330737	1	330737	1	1	d4T-3TC-ABC	328	4	182873	4
135	0	0	1	41	42.5	4	1	186	330737	1	330737	1	1.5	d4T-3TC-LPV/r	702	2	<50	1	49.2
135	0	0	1	41	43	4	1	186	330737	1	330737	1	2	AZT-3T-LPV/r	1139	1	<50	1	46.9
135	0	0	1	41	43.5	4	1	186	330737	1	330737	1	2.5	AZT-3TC-LPV/r	940	1	<50	1	47.5
135	0	0	1	41	44	4	1	186	330737	1	330737	1	3	AZT-3TC-LPV/r	624	2	<50	1	50
136	0	0	1	40	40	4	1	24	32700	1	32700	1	0	d4T-3TC-EFV	24	4	32700	3	39.1
136	0	0	1	40	40.25	4	1	24	32700	1	32700	1	0.25	d4T-3TC-EFV	197	4	<50	1	45.8
136	0	0	1	40	40.5	4	1	24	32700	1	32700	1	0.5	d4T-3TC-EFV	215	4	12368	3	56.3
136	0	0	1	40	41	4	1	24	32700	1	32700	1	1	d4T-3TC-EFV	308	4	<50	1	57.3
136	0	0	1	40	41.5	4	1	24	32700	1	32700	1	1.5	d4T-3TC-EFV	485	3	<50	1	59.3
136	0	0	1	40	42	4	1	24	32700	1	32700	1	2	d4T-3TC-EFV	538	2	1.7	2	56.9
136	0	0	1	40	42.5	4	1	24	32700	1	32700	1	2.5	AZT-3TC-EFV	476	3	<50	1	53.4
136	0	0	1	40	43	4	1	24	32700	1	32700	1	3	AZT-3TC-EFV	555	2	<50	1	54.3
136	0	0	1	40	43.5	4	1	24	32700	1	32700	1	3.5	AZT-3TC-EFV	476	3	<50	1
136	0	0	1	40	44	4	1	24	32700	1	32700	1	4	AZT-3TC-EFV	553	2	<50	1	53
137	0	1	1	30	30	3	0	202	14291	1	14291	1	0	d4t-3TC-EFV	202	4	14219	3	49
137	0	1	1	30	30.25	3	0	202	14291	1	14291	1	0.25	d4T-3TC-EFV	216	4	<50	1	61.6
137	0	1	1	30	30.5	3	0	202	14291	1	14291	1	0.5	d4T-3TC-EFV	204	4	57	2	61.6
137	0	1	1	30	31	3	0	202	14291	1	14291	1	1	d4T-3TC-EFV	301	4	<50	1	61.4
137	0	1	1	30	31.5	3	0	202	14291	1	14291	1	1.5	d4T-3TC-EFV	367	3	<50	1	59.3
137	0	1	1	30	32	3	0	202	14291	1	14291	1	2	d4T-3TC-EFV	332	4	<50	1	59.6
137	0	1	1	30	32.5	3	0	202	14291	1	14291	1	2.5	d4T-3TC-EFV	410	3	<50	1	59
137	0	1	1	30	33	3	0	202	14291	1	14291	1	3	AZT-3TC-EFV	754	2	<50	1	60.4
137	0	1	1	30	33.5	3	0	202	14291	1	14291	1	3.5	AZT-3TC_EFV	142	4	<50	1	58.7
137	0	1	1	30	34	3	0	202	14291	1	14291	1	4	AZT-3TC-EFV	587	2	126	2
138	0	0	1	33	33		1	33	103467	1	103467	1	0	d4T3TC-EFV	33	4	103467	4	50.1
138	0	0	1	33	33.25		1	33	103467	1	103467	1	0.25	d4T-3TC-EFV	122	4	310	2	53.7
138	0	0	1	33	33.5		1	33	103467	1	103467	1	0.5	d4T-3TC-EFV	109	4	<50	1	57.8
138	0	0	1	33	34		1	33	103467	1	103467	1	1	d4T-3TC-EFV	204	4	<50	1	65.2
138	0	0	1	33	34.5		1	33	103467	1	103467	1	1.5	d4T-3TC-EFV	102	4	<50	1	71.8
138	0	0	1	33	35		1	33	103467	1	103467	1	2	d4T-3TC-EFV	288	4	<50	1	63.9
138	0	0	1	33	35.5		1	33	103467	1	103467	1	2.5	AZT-3TC-EFV	386	3	<50	1	63.7
138	0	0	1	33	36		1	33	103467	1	103467	1	3	AZT-3TC-EFV	370	3	<50	1	63.7
138	0	0	1	33	36.5		1	33	103467	1	103467	1	3.5	AZT-3TC-LPV/r	380	3	<50	1	61.5
138	0	0	1	33	37		1	33	103467	1	103467	1	4	AZT-3TC-LPV/r	329	4	<50	1	69
139	0	0	1	39	39	3	0	404	6826	0	6826	1	0	d4T-3TC-NVP	190	4	6826	2	48.4
139	0	0	1	39	39.25	3	0	404	6826	0	6826	1	0.25	d4T-3TC-NVP	336	4	<50	1	48.1
139	0	0	1	39	39.5	3	0	404	6826	0	6826	1	0.5	d4T-3TC-NVP	376	3	<50	1	47.7
139	0	0	1	39	40	3	0	404	6826	0	6826	1	1	d4T-3TC-NVP	195	4	<50	1
139	0	0	1	39	40.5	3	0	404	6826	0	6826	1	1.5	d4T-3TC-NVP	475	3	<50	1	49.5
139	0	0	1	39	41	3	0	404	6826	0	6826	1	2	d4T-3TC-NVP	700	2	<50	1	474
139	0	0	1	39	41.5	3	0	404	6826	0	6826	1	2.5	d4T-3TC-NVP	497	3	<50	1	49
140	0	1				3	0	774	500000	1	>500000	1	0	d4T-3TC-EFV	774	2	>500000	5	11.5
140	0	1				3	0	774	500000	1	>500000	1	0.25	d4T-3TC-EFV	1020	1	112085	4
140	0	1				3	0	774	500000	1	>500000	1	0.5	d4T-3TC-EFV		1	160164	4
140	0	1				3	0	774	500000	1	>500000	1	1			5	Dead	6
141	0	1	1	22	22	3	0	774	500000	1	>500000	1	0	d4T-3TC-EFV	496	3	>500000	5	10
141	0	1	1	22	22.25	3	0	774	500000	1	>500000	1	0.25	d4T-3TC-EFV		3	233333	4
141	0	1	1	22	22.5	3	0	774	500000	1	>500000	1	0.5	d4T-3TC-EFV	684	2	>500000	5
141	0	1	1	22	23	3	0	774	500000	1	>500000	1	1			5		6
142	0	1	1	38	38		1	31	65055	1	65055	1	0	d4T-3TC-EFV	31	4	65055	3	61.4
142	0	1	1	38	38.25		1	31	65055	1	65055	1	0.25	d4T-3TC-EFV		4	<50	1	58.2
142	0	1	1	38	38.5		1	31	65055	1	65055	1	0.5	d4T-3TC-EFV	158	4	<50	1
143	0	1	1	42	42	4	1	28	163713	1	163713	1	0	AZT-3TC-EFV	28	4	163713	4	45.8
143	0	1	1	42	42.25	4	1	28	163713	1	163713	1	0.25	AZT-3TC-EFV	195	4	225	2	61.8
143	0	1	1	42	42.5	4	1	28	163713	1	163713	1	0.5	AZT-3TC-EFV	177	4	<50	1	65.4
143	0	1	1	42	43	4	1	28	163713	1	163713	1	1	AZT-3TC_EFV	217	4	<50	1	58.9
143	0	1	1	42	43.5	4	1	28	163713	1	163713	1	1.5	AZT-3TC_EFV	219	4	6126	2	60.9
144	0	1				4	1	28	459926	1	459926	1	0	d4T-3TC-EFV	28	4	459926	4	50
144	0	1				4	1	28	459926	1	459926	1	0.25			5	Dead	6
145	0	0	0	48	48		1	155	338830	1	338830	1	0	d4T-3TC-NVP	155	4	338830	4	42
145	0	0	0	48	48.25		1	155	338830	1	338830	1	0.25	d4T-3TC-MVP		4	113	2
145	0	0	0	48	48.5		1	155	338830	1	338830	1	0.5	d4T-3TC-NVP	255	4	<50	1	47.9
146	0	0	1	33	33		1	37	500000	1	>500000	1	0	d4T-3TC-EFV	37	4	>500000	5	42
146	0	0	1	33	33.25		1	37	500000	1	>500000	1	0.25	d4T-3TC-EFV	307	4	447	2	47.8
146	0	0	1	33	33.5		1	37	500000	1	>500000	1	0.5	d4T-3TC-EFV	277	4	<50	1	50.2
146	0	0	1	33	34		1	37	500000	1	>500000	1	1	d4T-3TC-EFV	460	3	<50	1	48.5
146	0	0	1	33	34.5		1	37	500000	1	>500000	1	1.5	d4T-3TC-EFV	538	2	<50	1	50
146	0	0	1	33	35		1	37	500000	1	>500000	1	2	d4T-3TC-EFV	472	3	<50	1	50.2
146	0	0	1	33	35.5		1	37	500000	1	>500000	1	2.5	AZT-3TC-EFV	586	2	<50	1	49.3
146	0	0	1	33	36		1	37	500000	1	>500000	1	3	AZT-3TC-EFV	641	2	<50	1	43.9
146	0	0	1	33	36.5		1	37	500000	1	>500000	1	3.5	AZT-3TC-EFV	621	2	<50	1	49.2
146	0	0	1	33	37		1	37	500000	1	>500000	1	4	AZT-3TC-EFV	633	2	<50	1	50
147	0	0	1	34	34		0	243	34533	1	34533	1	0	d4T-3TC-NVP	243	4	34533	3	41.5
147	0	0	1	34	34.25		0	243	34533	1	34533	1	0.25	d4T-3TC-NVP		4	<50	1	41.1
147	0	0	1	34	34.5		0	243	34533	1	34533	1	0.5	d4T-3TC-NVP	374	3	8427	2	42.3
147	0	0	1	34	35		0	243	34533	1	34533	1	1	d4T-3TC-NVP	502	2	<50	1	42
147	0	0	1	34	35.5		0	243	34533	1	34533	1	1.5	AT-3TC-NVP	636	2	<50	1	40.9
147	0	0	1	34	36		0	243	34533	1	34533	1	2	AZT-3TC-NVP	630	2	67	2	42
147	0	0	1	34	36.5		0	243	34533	1	34533	1	2.5	AZT-3TC-NVP	539	2	14375	3	43.3
148	0	0				4	1	19	26630	1	26630	1	0	d4T-3TC-EFV	19	4	26630	3	45.7
148	0	0				4	1	19	26630	1	26630	1	0.25			5	Dead	6
149	1	0	1	31	31	4	1	51	206224	1	206224	1	0	d4T-3TC-NVP	14	4	40434	3	39.6
149	1	0	1	31	31.25	4	1	51	206224	1	206224	1	0.25	AZT-3TC-NVP		4	55	2
149	1	0	1	31	31.5	4	1	51	206224	1	206224	1	0.5	AZT-3TC-ABC	221	4	405	2	46.3
149	1	0	1	31	32	4	1	51	206224	1	206224	1	1	AZT-3TC-ABC	246	4	176	2
149	1	0	1	31	32.5	4	1	51	206224	1	206224	1	1.5	AZT-3TC-NVP	343	3	<50	1	48.8
149	1	0	1	31	33	4	1	51	206224	1	206224	1	2	AZT-3TC-NVP	291	4	3045	2	46.9
149	1	0	1	31	33.5	4	1	51	206224	1	206224	1	2.5	AZT-3TC-NVP	384	3	2943	2	48.8
149	1	0	1	31	34	4	1	51	206224	1	206224	1	3	AZT-3TC-NVP	326	4	2230	2	47.9
149	1	0	1	31	34.5	4	1	51	206224	1	206224	1	3.5	AZT-3TC-NVP	364	3	1284	2
150	0	0	1	34	34	4	1	89	3170	0	3170	1	0	d4T-3TC-EFV	89	4	3170	2	55.6
150	0	0	1	34	34.25	4	1	89	3170	0	3170	1	0.25	D4t-3TC-EFV	164	4	<50	1	62.4
150	0	0	1	34	34.5	4	1	89	3170	0	3170	1	0.5	d4T-3TC-EFV	176	4	<50	1	64.3
150	0	0	1	34	35	4	1	89	3170	0	3170	1	1	d4T-3TC-EFV	168	4	<50	1	63.8
150	0	0	1	34	35.5	4	1	89	3170	0	3170	1	1.5	d4T-3TC-EFV	117	4	<50	1	65.4
150	0	0	1	34	36	4	1	89	3170	0	3170	1	2	d4T-3TC-EFV	209	4	<50	1	65.2
150	0	0	1	34	36.5	4	1	89	3170	0	3170	1	2.5	d4T-3TC-EFV	246	4	<50	1	66.2
150	0	0	1	34	37	4	1	89	3170	0	3170	1	3	AZT-3TC-EFV	191	4	<50	1	66
150	0	0	1	34	37.5	4	1	89	3170	0	3170	1	3.5	AZT-3TC-EFV	320	4	<50	1	69.3
150	0	0	1	34	38	4	1	89	3170	0	3170	1	4	AZT-3TC-EFV	279	4	<50	1	66
150	0	0	1	34	38.5	4	1	89	3170	0	3170	1	4.5	FTC-TDF-EFV	304	4	<50	1	65.7
151	1	1				3	1	41	358396	1	358396	1	0	d4T-3TC-EFV	41	4	358396	4	68
151	1	1				3	1	41	358396	1	358396	1	0.25	d4T-3TC-EFV	25	4	<50	1	69.2
151	1	1				3	1	41	358396	1	358396	1	0.5	AZT-3TC-EFV	104	4	24646	3	70.3
151	1	1				3	1	41	358396	1	358396	1	1	AZT-3TC-EFV	112	4	22260	3	71.3
151	1	1				3	1	41	358396	1	358396	1	1.5	AZT-3TC-EFV	143	4	41190	3	70
151	1	1				3	1	41	358396	1	358396	1	2	d4T-3TC-LPV/r	141	4	112	2	68.2
151	1	1				3	1	41	358396	1	358396	1	2.5	FTC-TDF-LPV/r	113	4	13649	3	70.9
151	1	1				3	1	41	358396	1	358396	1	3			5	Dead	6
152	0	0	0	48	48		1	133	500000	1	>500000	1	0	d4T-3TC-EFV	145	4	369159	4	41.6
152	0	0	0	48	48.25		1	133	500000	1	>500000	1	0.25	d4T-3TC-EFV		4	282	2	41.6
152	0	0	0	48	48.5		1	133	500000	1	>500000	1	0.5	d4T-3TC-NVP	193	4	<50	1	50.2
152	0	0	0	48	49		1	133	500000	1	>500000	1	1	d4T-3TC-NVP	180	4	<50	1	55.8
152	0	0	0	48	49.5		1	133	500000	1	>500000	1	1.5	d4T-3TC-NVP	288	4	<50	1	53.9
152	0	0	0	48	50		1	133	500000	1	>500000	1	2	AZT-3TC-NVP	249	4	<50	1	60.3
152	0	0	0	48	50.5		1	133	500000	1	>500000	1	2.5	AZT-3TC-NVP	304	4	<50	1	58.5
152	0	0	0	48	51		1	133	500000	1	>500000	1	3	AZT-3TC-NVP	264	4	<50	1	58.8
152	0	0	0	48	51.5		1	133	500000	1	>500000	1	3.5	AZT-3TC-NVP	307	4	<50	1
153	0	1				4	1	1	123780	1	123780	1	0	d4T-3TC-EFV	1	4	123780	4
153	0	1				4	1	1	123780	1	123780	1	0.25			5	Dead	6
154	0	0				4	1	163	42746	1	42746	1	0	d4T-3TC-NVP	163	4	42746	3	36.3
154	0	0				4	1	163	42746	1	42746	1	0.25			5	Dead	6
155	0	0	0	61	61	4	1	35	12197	1	12197	1	0	d4T-3TC-EFV	35	4	12197	3	44
155	0	0	0	61	61.25	4	1	35	12197	1	12197	1	0.25	d4T-3TC-EFV	59	4	<50	1	45.5
155	0	0	0	61	61.5	4	1	35	12197	1	12197	1	0.5	d4T-3TC-EFV	71	4	<50	1	48.3
155	0	0	0	61	62	4	1	35	12197	1	12197	1	1	d4T-3TC-EFV	80	4	<50	1	50.7
155	0	0	0	61	62.5	4	1	35	12197	1	12197	1	1.5	d4T-3TC-EFV	145	4	<50	1	45.6
155	0	0	0	61	63	4	1	35	12197	1	12197	1	2	AZT-3TC-EFV		4	<50	1	43.1
155	0	0	0	61	63.5	4	1	35	12197	1	12197	1	2.5	d4T-3TC-EFV	240	4	<50	1	44
155	0	0	0	61	64	4	1	35	12197	1	12197	1	3	AZT-3TC-EFV	345	4	<50	1	43.8
155	0	0	0	61	64.5	4	1	35	12197	1	12197	1	3.5	AZT-3TC-EFV	355	3	<50	1	43
155	0	0	0	61	65	4	1	35	12197	1	12197	1	4	AZT-3TC-EFV	444	3	<50	1	46.5
156	0	0	1	22	22		0	570	101567	1	101567	1	0	d4T-3TC-EFV	570	2	101567	4	15.3
156	0	0	1	22	22.25		0	570	101567	1	101567	1	0.25	d4T-3TC-EFV		2	<50	1	17
156	0	0	1	22	22.5		0	570	101567	1	101567	1	0.5	d4T-3TC-EFV	1361	1	<50	1	17.1
156	0	0	1	22	23		0	570	101567	1	101567	1	1	d4T-3TC-EFV	1221	1	<50	1	17.9
156	0	0	1	22	23.5		0	570	101567	1	101567	1	1.5	AZT-3TC-EFV	1121	1	<50	1	19
156	0	0	1	22	24		0	570	101567	1	101567	1	2	AZT-3TC-EFV	1729	1	<50	1	19.8
156	0	0	1	22	24.5		0	570	101567	1	101567	1	2.5	AZT-3TC-EFV	1139	1	<50	1	20.8
156	0	0	1	22	25		0	570	101567	1	101567	1	3	AZT-3TC-EFV	1171	1	<50	1	21.3
157	0	1	1	16	16	4	1	105	29258	1	29258	1	0	d4T-3TC-EFV	105	4	29258	3	30.7
157	0	1	1	16	16.25	4	1	105	29258	1	29258	1	0.25	d4T-3TC-EFV	197	4	<50	1	29.8
157	0	1	1	16	16.5	4	1	105	29258	1	29258	1	0.5	d4T-3TC-EFV	199	4	<50	1	32.4
157	0	1	1	16	17	4	1	105	29258	1	29258	1	1	d4T-3TC-EFV	235	4	<50	1	33.9
157	0	1	1	16	17.5	4	1	105	29258	1	29258	1	1.5	d4T-3TC-EFV	278	4	<50	1	34.1
157	0	1	1	16	18	4	1	105	29258	1	29258	1	2	AZT-3TC-EFV	224	4	<50	1	36
157	0	1	1	16	18.5	4	1	105	29258	1	29258	1	2.5	AZT-3TC-EFV	261	4	<50	1	38.1
157	0	1	1	16	19	4	1	105	29258	1	29258	1	3	AZT-3TC-EFV	365	3	<50	1	40
157	0	1	1	16	19.5	4	1	105	29258	1	29258	1	3.5	AZT-3TC-EFV	296	4	<50	1	44.2
158	0	1	0	60	60		1	7	354181	1	354181	1	0	d4T-3TC-EFV	7	4	354181	4	50.6
158	0	1	0	60	60.25		1	7	354181	1	354181	1	0.25	d4T-3TC-EFV		4	<50	1	64.5
158	0	1	0	60	60.5		1	7	354181	1	354181	1	0.5	d4T-3TC-EFV		4	<50	1	64.5
158	0	1	0	60	61		1	7	354181	1	354181	1	1	d4T-3TC-EFV	84	4	<50	1	68
158	0	1	0	60	61.5		1	7	354181	1	354181	1	1.5	AZT-3TC-NVP	169	4	<50	1	73
158	0	1	0	60	62		1	7	354181	1	354181	1	2	AZT-3TC-NVP	148	4	<50	1	69.5
158	0	1	0	60	62.5		1	7	354181	1	354181	1	2.5	FTC-TDF-NVP	184	4	<50	1	72.3
158	0	1	0	60	63		1	7	354181	1	354181	1	3	FTC-TDF-NVP	277	4	<50	1	72.5
158	0	1	0	60	63.5		1	7	354181	1	354181	1	3.5	FTC-TDF-NVP	203	4	<50	1	72.2
159	0	0				4	1	34	500000	1	>500000	1	0	d4T-3TC-NVP	63	4	446222	4	58.3
159	0	0				4	1	34	500000	1	>500000	1	0.25	d4T-3TC-NVP		4	227	2	49
159	0	0				4	1	34	500000	1	>500000	1	0.5	d4T-3TC-NVP	175	4	131	2
159	0	0				4	1	34	500000	1	>500000	1	1	d4T-3TC-NVP	131	4	<50	1	44.4
159	0	0				4	1	34	500000	1	>500000	1	1.5			5	Dead	6
160	0	1	1	40	40	4	1	25	245624	1	245624	1	0	d4T-3TC-EFV	25	4	245624	4	45.7
160	0	1	1	40	40.25	4	1	25	245624	1	245624	1	0.25	d4T-3TC-EFV	145	4	<50	1	50.2
160	0	1	1	40	40.5	4	1	25	245624	1	245624	1	0.5	d4T-3TC-EFV	153	4	<50	1	53.7
160	0	1	1	40	41	4	1	25	245624	1	245624	1	1	AZT-3TC-EFV	126	4	<50	1	50.5
160	0	1	1	40	41.5	4	1	25	245624	1	245624	1	1.5	AZT-3TC-EFV	187	4	<50	1	52.7
160	0	1	1	40	42	4	1	25	245624	1	245624	1	2	AZT-3TC-EFV	306	4	751	2	52
160	0	1	1	40	42.5	4	1	25	245624	1	245624	1	2.5	AZT-3TC-EFV	268	4	<50	1	54
160	0	1	1	40	43	4	1	25	245624	1	245624	1	3	AZT-3TC-EFV	171	4	<50	1	53.5
160	0	1	1	40	43.5	4	1	25	245624	1	245624	1	3.5	AZT-3TC-EFV	389	3	<50	1	50.6
160	0	1	1	40	44	4	1	25	245624	1	245624	1	4	AZT -3TC-EFV	639	2	<50	1	51.4
160	0	1	1	40	44.5	4	1	25	245624	1	245624	1	4.5	AZT-3TC-EFV	361	3	<50	1	51.1
161	1	0				4	1	10	500000	1	>500000	1	0	d4T-3TC-EFV	10	4	>500000	5	36
161	1	0				4	1	10	500000	1	>500000	1	0.25	d4T-3TC-NVP	50	4	1895	2	35.1
161	1	0				4	1	10	500000	1	>500000	1	0.5	d4T-3TC-NVP	60	4	442	2	37.7
161	1	0				4	1	10	500000	1	>500000	1	1	d4T-3TC-NVP	67	4	60	2	43.1
161	1	0				4	1	10	500000	1	>500000	1	1.5			5	Dead	6
162	0	1	1	23	23		0	224	52242	1	52242	1	0	d4T-3TC-EFV	224	4	52242	3	18.6
162	0	1	1	23	23.25		0	224	52242	1	52242	1	0.25	d4T-3TC-EFV	240	4	166	2	18.9
162	0	1	1	23	23.5		0	224	52242	1	52242	1	0.5	d4T-3TC-EFV	352	3	<50	1	20.1
162	0	1	1	23	24		0	224	52242	1	52242	1	1	d4T-3TC-EFV	528	2	<50	1	21.3
162	0	1	1	23	24.5		0	224	52242	1	52242	1	1.5	d4T-3TC-EFV	622	2	142	2	20.9
162	0	1	1	23	25		0	224	52242	1	52242	1	2	f4T-3TC-EFV	414	3	1465	2	24.1
162	0	1	1	23	25.5		0	224	52242	1	52242	1	2.5	d4T-3TC-EFV	631	2	924	2	23.8
162	0	1	1	23	26		0	224	52242	1	52242	1	3	d4T-3TC-EFV	669	2	2637	2	25
162	0	1	1	23	26.5		0	224	52242	1	52242	1	3.5	d4T-3TC-EFV	613	2	1283	2	25.5
163	0	0	1	42	42	4	0	747	765	0	765	1	0	d4T-3TC-EFV	747	2	765	2	43.4
163	0	0	1	42	42.25	4	0	747	765	0	765	1	0.25	d4T-3TC-EFV	695	2	<50	1	41
163	0	0	1	42	42.5	4	0	747	765	0	765	1	0.5	d4T-3TC-EFV	682	2	<50	1	47.4
163	0	0	1	42	43	4	0	747	765	0	765	1	1	d4T-3TC-EFV	920	1	<50	1	52.2
163	0	0	1	42	43.5	4	0	747	765	0	765	1	1.5	d4T-3TC-EFV	979	1	4330	2	50
163	0	0	1	42	44	4	0	747	765	0	765	1	2	AZT-3TC-NVP	987	1	922	2
163	0	0	1	42	44.5	4	0	747	765	0	765	1	2.5	AZT-3TC-NVP	1067	1	<50	1	55.9
163	0	0	1	42	45	4	0	747	765	0	765	1	3	AZT-3TC-NVP	931	1	<50	1	52.7
164	0	0	1	43	43		0	454	13457	1	13457	1	0	d4T-3TC-NVP	232	4	32843	3	106.3
164	0	0	1	43	43.25		0	454	13457	1	13457	1	0.25	d4T-3TC-NVP	428	3	64	2	102.8
164	0	0	1	43	43.5		0	454	13457	1	13457	1	0.5	d4T-3TC-NVP	445	3	2321	2	102.1
164	0	0	1	43	44		0	454	13457	1	13457	1	1	AZT-3TC-NVP	371	3	3867	2	105.1
164	0	0	1	43	44.5		0	454	13457	1	13457	1	1.5	AZT-3TC-NVP	279	4	7551	2	92.7
164	0	0	1	43	45		0	454	13457	1	13457	1	2	AZT-3TC-NVP	170	4	14618	3
165	0	0					0	238	125673	1	125673	1	0	d4T-3TC-EFV	238	4	125673	4	21.5
165	0	0					0	238	125673	1	125673	1	0.25	d4T-3TC-EFV		4	53	2	23.5
165	0	0					0	238	125673	1	125673	1	0.5	d4T-3TC-EFV	448	3	<50	1	27.1
165	0	0					0	238	125673	1	125673	1	1	d4T-3TC-EFV	863	1	<50	1	29.2
165	0	0					0	238	125673	1	125673	1	1.5			5	Dead	6
166	0	0	1	35	35	4	1	104	40489	1	40489	1	0	d4T-3TC-EFV	104	4	40489	3	47.8
166	0	0	1	35	35.25	4	1	104	40489	1	40489	1	0.25	d4T-3TC-EFV	187	4	157	2	50
166	0	0	1	35	35.5	4	1	104	40489	1	40489	1	0.5	d4T-3TC-EFV	172	4	<50	1	56.9
166	0	0	1	35	36	4	1	104	40489	1	40489	1	1	d4T-3TC-EFV	314	4	<50	1	60.3
166	0	0	1	35	36.5	4	1	104	40489	1	40489	1	1.5	d4T-3TC-EFV	416	3	<50	1	60.2
166	0	0	1	35	37	4	1	104	40489	1	40489	1	2	AZT-3TC-EFV	370	3	<50	1	60.1
166	0	0	1	35	37.5	4	1	104	40489	1	40489	1	2.5	AZT-3TC-EFV	481	3	69	2	64
166	0	0	1	35	38	4	1	104	40489	1	40489	1	3	AZT-3TC-EFV	428	3	<50	1	64.3
166	0	0	1	35	38.5	4	1	104	40489	1	40489	1	3.5	AZT-3TC-EFV	350	3	<50	1	61.5
166	0	0	1	35	39	4	1	104	40489	1	40489	1	4	AZT-3TC-EFV	347	4	231	2	60.5
167	0	0	1	41	41	3	0	215	250098	1	250098	1	0	d4T-3TC-NVP	215	4	250098	4	46.3
167	0	0	1	41	41.25	3	0	215	250098	1	250098	1	0.25	d4T-TC-NVP		3	763	2	46
167	0	0	1	41	41.5	3	0	215	250098	1	250098	1	0.5	d4T-3TC-NVP	557	2	<50	1	53.7
167	0	0	1	41	42	3	0	215	250098	1	250098	1	1	d4T-3TC-NVP	517	2	71	2	59.1
167	0	0	1	41	42.5	3	0	215	250098	1	250098	1	1.5	AZT-3TC-NVP	450	3	256	2	59.8
167	0	0	1	41	43	3	0	215	250098	1	250098	1	2	AZT-3TC-NVP	631	2	19402	3	62.5
167	0	0	1	41	43.5	3	0	215	250098	1	250098	1	2.5	AZT-3TC-NVP	563	2	1534	2	60
167	0	0	1	41	44	3	0	215	250098	1	250098	1	3	AZT-3TC-NVP	501	2	25006	3	61.2
168	0	0	1	29	29		1	28	226571	1	226571	1	0	d4T-3TC-EFV	28	4	226571	4	44.2
168	0	0	1	29	29.25		1	28	226571	1	226571	1	0.25	d4T-3TC-EFV	72	4	93	2
168	0	0	1	29	29.5		1	28	226571	1	226571	1	0.5	d4T-3TC-EFV	145	4	<50	1
169	0	0	1	37	37	2	1	92	30300	1	30300	1	0	d4T-3TC-NVP	92	4	30300	3	46.5
169	0	0	1	37	37.25	2	1	92	30300	1	30300	1	0.25	d4T-3TC-NVP	161	4	<50	1	49.3
169	0	0	1	37	37.5	2	1	92	30300	1	30300	1	0.5	d4T-3TC-NVP	198	4	<50	1	53.2
169	0	0	1	37	38	2	1	92	30300	1	30300	1	1	d4T-3TC-NVP	242	4	<50	1	53.2
169	0	0	1	37	38.5	2	1	92	30300	1	30300	1	1.5	d4T-3TC-NVP	234	4	<50	1	53.2
170	0	0	1	37	37	3	1	192	143381	1	143381	1	0	d4T-3TC-NVP	150	4	216831	4	54.1
170	0	0	1	37	37.25	3	1	192	143381	1	143381	1	0.25	d4T-3TC-NVP	619	2	<50	1	56.5
170	0	0	1	37	37.5	3	1	192	143381	1	143381	1	0.5	d4T-3TC-NVP	597	2	<50	1	57.3
170	0	0	1	37	38	3	1	192	143381	1	143381	1	1	AZT-3TC-NVP	734	2	<50	1	57.5
170	0	0	1	37	38.5	3	1	192	143381	1	143381	1	1.5	AZT-3TC-NVP	754	2	<50	1	59.6
170	0	0	1	37	39	3	1	192	143381	1	143381	1	2	FTC-TDF-NVP	623	2	<50	1	65.5
170	0	0	1	37	39.5	3	1	192	143381	1	143381	1	2.5	FTC-TDF-NVP	864	1	<50	1	72.1
171	0	0				4	1	123	2927	0	2927	1	0	d4T-3TC-NVP	159	4	1809	2	37.7 kg
171	0	0				4	1	123	2927	0	2927	1	0.25			5	Dead	6
172	1	0				3	0	216	108099	1	108099	1	0	d4T-3TC-NVP	216	4	108099	3	47.4
172	1	0				3	0	216	108099	1	108099	1	0.25	d4T-3TC-NVP		4	436	2	50.7
172	1	0				3	0	216	108099	1	108099	1	0.5	d4T-3TC-NVP	453	4	<50	1	51.3
173	0	0	0	49	49	4	1	125	198295	1	198295	1	0	d4T-3TC-EFV	125	4	198295	4	45.2
173	0	0	0	49	49.25	4	1	125	198295	1	198295	1	0.25	d4T-3TC-EFV	241	4	<50	1	45.2
173	0	0	0	49	49.5	4	1	125	198295	1	198295	1	0.5	d4T-3TC-EFV	219	4	<50	1	46.4
173	0	0	0	49	50	4	1	125	198295	1	198295	1	1	d4T-3TC-EFV	316	4	<50	1	47.6
173	0	0	0	49	50.5	4	1	125	198295	1	198295	1	1.5	d4T-3TC-EFV	461	3	<50	1	47.6
173	0	0	0	49	51	4	1	125	198295	1	198295	1	2	AZT-3TC-EFV	387	3	<50	1	47.3
173	0	0	0	49	51.5	4	1	125	198295	1	198295	1	2.5	AZT-3TC-EFV	473	3	<50	1	46.5
173	0	0	0	49	52	4	1	125	198295	1	198295	1	3	AZT-3TC-EFV	434	3	<50	1	46.2
173	0	0	0	49	52.5	4	1	125	198295	1	198295	1	3.5	AZT-3TC-EFV	480	3	65	2	46.2
174	0	1	0	52	52	4	0	233	121002	1	121002	1	0	d4T-3TC-EFV	233	4	121002	4	54.8
174	0	1	0	52	52.25	4	0	233	121002	1	121002	1	0.25	d4T-3TC-EFV		4	128	2	54.8
174	0	1	0	52	52.5	4	0	233	121002	1	121002	1	0.5	d4T-3TC-EFV	559	2	544	2	56.3
174	0	1	0	52	53	4	0	233	121002	1	121002	1	1	d4T-3TC-EFV	638	2	1151	2
174	0	1	0	52	53.5	4	0	233	121002	1	121002	1	1.5	d4T-3TC-EFV	389	3	24326	3	60
174	0	1	0	52	54	4	0	233	121002	1	121002	1	2	AZT-3TC-EFV	564	2	<50	1	59.6
174	0	1	0	52	54.5	4	0	233	121002	1	121002	1	2.5	AZT-3TC-EFV	228	4	18879	3	59
175	0	0	1	18	18		1	154	1930	0	1930	1	0	d4T-3TC-NVP	154	4	198829	4	7.4
175	0	0	1	18	18.25		1	154	1930	0	1930	1	0.25	d4T-3TC-NVP		4	206	2	7.4
175	0	0	1	18	18.5		1	154	1930	0	1930	1	0.5	d4T-3TC-NVP	1348	1	<50	1	12.6
175	0	0	1	18	19		1	154	1930	0	1930	1	1	d4T-3TC-NVP	1518	1	<50	1	12.1
175	0	0	1	18	19.5		1	154	1930	0	1930	1	1.5	d4T-3TC-NVP	2067	1	<50	1	12.6
175	0	0	1	18	20		1	154	1930	0	1930	1	2	d4T-3TC-NVP	2137	1	<50	1	12.6
175	0	0	1	18	20.5		1	154	1930	0	1930	1	2.5	d4T-3TC-NVP	1600	1	273	2	14
175	0	0	1	18	21		1	154	1930	0	1930	1	3	AZT-3TC-EFV	1389	1	<50	1	16
175	0	0	1	18	21.5		1	154	1930	0	1930	1	3.5	AZT-3TC-EFV	1471	1	<50	1	16
176	0	1				4	1	13	41789	1	41789	1	0	d4T-3TC-EFV	13	4	41789	3	51.9
176	0	1				4	1	13	41789	1	41789	1	0.25			5	Dead	6
177	0	1					1	76	58523	1	58523	1	0	d4T-3TC-EFV	76	4	58523	3	43.9
177	0	1					1	76	58523	1	58523	1	0.25	d4T-3TC-EFV		4	124	2	48
177	0	1					1	76	58523	1	58523	1	0.5	d4T-3TC-EFV	102	4	1286	2	47.1
177	0	1					1	76	58523	1	58523	1	1	d4T-3TC-EFV	110	4	495	2	47.3
177	0	1					1	76	58523	1	58523	1	1.5	d4T-3TC-EFV	69	4	1122	2	45.2
177	0	1					1	76	58523	1	58523	1	2	AZT-3TC-EFV	164	4	1734	2	56.1
177	0	1					1	76	58523	1	58523	1	2.5	AZT-3TC-EFV	107	4	2024	2	43
177	0	1					1	76	58523	1	58523	1	3	AZT-3TC-EFV	36	4	139	2	35.9
177	0	1					1	76	58523	1	58523	1	3.5			5	Dead	6
178	0	0	1	39	39	3	1	38	35729	1	35729	1	0	d4T-3TC-EFV	38	4	35729	3	65.2
178	0	0	1	39	39.25	3	1	38	35729	1	35729	1	0.25	d4T-3TC-EFV		4	53	2	68.8
178	0	0	1	39	39.5	3	1	38	35729	1	35729	1	0.5	d4T-3TC-EFV	39	4	<50	1	69.5
178	0	0	1	39	40	3	1	38	35729	1	35729	1	1	d4T-3TC-EFV	28	4	<50	1	80.1
178	0	0	1	39	40.5	3	1	38	35729	1	35729	1	1.5	AZT-3TC-Lpv/r	128	4	<50	1	74.7
178	0	0	1	39	41	3	1	38	35729	1	35729	1	2	AZT-3TC-LPV/r	5	4	<50	1	81.2
178	0	0	1	39	41.5	3	1	38	35729	1	35729	1	2.5	AZT-3TC-NVP	40	4	<50	1	77.2
178	0	0	1	39	42	3	1	38	35729	1	35729	1	3	AZT-3TC-NVP	395	3	<50	1	75.2
178	0	0	1	39	42.5	3	1	38	35729	1	35729	1	3.5	AZT-3TC-NVP	37	4	<50	1	68
179	0	0	0	69	69	3	0	289	23871	1	23871	1	0	d4T-3TC-NVP	148	4	>500000	5	49
179	0	0	0	69	69.25	3	0	289	23871	1	23871	1	0.25	d4T-3TC-NVP	435	3	<50	1	51.5
179	0	0	0	69	69.5	3	0	289	23871	1	23871	1	0.5	d4T-3T-NVP	350	3	<50	1	49.5
179	0	0	0	69	70	3	0	289	23871	1	23871	1	1	d4T-3TC-NVP	181	4	160	2	50.5
179	0	0	0	69	70.5	3	0	289	23871	1	23871	1	1.5	d4T-3TC-NVP	288	4	<50	1	51
179	0	0	0	69	71	3	0	289	23871	1	23871	1	2	d4T-3TC-NVP	347	3	<50	1	52.3
180	0	0	1	39	39		0	398	369	0	369	1	0	d4T-ddi-EFV	398	3	369	2	59
180	0	0	1	39	39.25		0	398	369	0	369	1	0.25	d4T-3TC-EFV	344	4	306	2	58.4
180	0	0	1	39	39.5		0	398	369	0	369	1	0.5	d4T-3TC-EFV	538	2	122	2	57.3
180	0	0	1	39	40		0	398	369	0	369	1	1	d4T-3TC-NVP	475	3	1555	2	62.6
180	0	0	1	39	40.5		0	398	369	0	369	1	1.5	d4T-3TC-NVP	601	2	254	2	59.3
180	0	0	1	39	41		0	398	369	0	369	1	2	AZT-3TC-NVP	507	2	792	2	68.1
180	0	0	1	39	41.5		0	398	369	0	369	1	2.5	AZT-3TC-NVP	547	2	575	2	60.8
180	0	0	1	39	42		0	398	369	0	369	1	3	AZT-3TC-NVP	635	2	3418	2	60.7
180	0	0	1	39	42.5		0	398	369	0	369	1	3.5	AZT-3TC-NVP	556	2	3210	2	60.9
180	0	0	1	39	43		0	398	369	0	369	1	4	AZT-3TC-NVP	689	2	1716	2	55.4
181	0	1	1	21	21		0	501	5536	0	5536	1	0	d4T-3TC-EFV	501	2	5536	2	17.2
181	0	1	1	21	21.25		0	501	5536	0	5536	1	0.25	d4T-3TC-EFV		2	<50	1	18.2
181	0	1	1	21	21.5		0	501	5536	0	5536	1	0.5	d4T-3TC-EFV	740	2	<50	1	18
181	0	1	1	21	22		0	501	5536	0	5536	1	1	d4T-3TC-EFV	908	1	<50	1	19.6
181	0	1	1	21	22.5		0	501	5536	0	5536	1	1.5	d4T-3TC-EFV	515	2	<50	1
181	0	1	1	21	23		0	501	5536	0	5536	1	2	d4T-3TC-EFV	480	3	<50	1
181	0	1	1	21	23.5		0	501	5536	0	5536	1	2.5	d4T-3TC-EFV	533	2	<50	1	22
181	0	1	1	21	24		0	501	5536	0	5536	1	3	d4T-3TC-EFV	856	1	<50	1	23.8
181	0	1	1	21	24.5		0	501	5536	0	5536	1	3.5	d4T-3TC-EFV	693	2	<50	1	24.7
182	0	0	1	34	34	2	1	30	54245	1	54245	1	0	d4T-3TC-EFV	30	4	54245	3	58.3
182	0	0	1	34	34.25	2	1	30	54245	1	54245	1	0.25	d4T-3TC-EFV		4	62	2
182	0	0	1	34	34.5	2	1	30	54245	1	54245	1	0.5	d4T-3TC-EFV	182	4	<50	1	58.3
182	0	0	1	34	35	2	1	30	54245	1	54245	1	1	d4T-3TC-EFV	339	4	<50	1	58.9
182	0	0	1	34	35.5	2	1	30	54245	1	54245	1	1.5	d4T-3TC-EFV	267	4	<50	1
182	0	0	1	34	36	2	1	30	54245	1	54245	1	2	AZT-3TC-EFV	307	4	<50	1	59.1
182	0	0	1	34	36.5	2	1	30	54245	1	54245	1	2.5	AZT-3TC-EFV	411	3	<50	1	62.5
182	0	0	1	34	37	2	1	30	54245	1	54245	1	3	AZT-3C-EFV	393	3	<50	1	60.7
182	0	0	1	34	37.5	2	1	30	54245	1	54245	1	3.5	AZT-3TC-EFV	380	3	<50	1	63.6
183	0	0				3	1	154	9563	0	9563	1	0	d4T-3TC-EFV	116	4	16123	3	62.6
183	0	0				3	1	154	9563	0	9563	1	0.25	d4T-3TC-EFV		4	<50	1	64.3
183	0	0				3	1	154	9563	0	9563	1	0.5	d4T-3TC-EFV	213	4	<50	1	65.6
183	0	0				3	1	154	9563	0	9563	1	1	d4T-3TC-NVP	308	4	<50	1	71.5
183	0	0				3	1	154	9563	0	9563	1	1.5	d4T-3TC-NVP	256	4	<50	1	76.1
183	0	0				3	1	154	9563	0	9563	1	2	AZT-3TC-NVP	169	4	11516	3	75
183	0	0				3	1	154	9563	0	9563	1	2.5	AZT-3TC-NVP	377	3	4825	2
184	0	0	0	47	47	4	1	175	82257	1	82257	1	0	d4T-3TC-EFV	175	4	82257	3	57
184	0	0	0	47	47.25	4	1	175	82257	1	82257	1	0.25	d4T-3TC-EFV		4	<50	1	59.7
184	0	0	0	47	47.5	4	1	175	82257	1	82257	1	0.5	d4T-3TC-EFV	262	4	<50	1	63.4
184	0	0	0	47	48	4	1	175	82257	1	82257	1	1	d4T-3TC-EFV	258	4	<50	1	61.1
184	0	0	0	47	48.5	4	1	175	82257	1	82257	1	1.5	d4T-3TC-EFV	449	3	<50	1	58.1
184	0	0	0	47	49	4	1	175	82257	1	82257	1	2	AZT-3TC-EFV	349	4	<50	1	69.8
184	0	0	0	47	49.5	4	1	175	82257	1	82257	1	2.5	AZT-3TC-EFV	371	3	61	2	60
184	0	0	0	47	50	4	1	175	82257	1	82257	1	3	AZT-3TC-EFV	411		<50	1	58.8
184	0	0	0	47	50.5	4	1	175	82257	1	82257	1	3.5	AZT-3TC-EFV	479	3	1201	2	61.3
185	0	0	1	45	45	4	1	115	8503	0	8503	1	0	d4T-3TC-EFV	115	4	8503	2	48.1
185	0	0	1	45	45.25	4	1	115	8503	0	8503	1	0.25	d4T-3TC-EFV		4	<50	1	51
185	0	0	1	45	45.5	4	1	115	8503	0	8503	1	0.5	d4T-3TC-EFV	172	4	<50	1	51
185	0	0	1	45	46	4	1	115	8503	0	8503	1	1	d4T-3TC-EFV	241	4	<50	1	51
185	0	0	1	45	46.5	4	1	115	8503	0	8503	1	1.5	d4T-3TC-EFV	362	3	62	2	50.2
185	0	0	1	45	47	4	1	115	8503	0	8503	1	2	AZT-3TC-EFV	310	4	<50	1	48.8
185	0	0	1	45	47.5	4	1	115	8503	0	8503	1	2.5	AZT-3TC-EFV	344	4	<50	1	41.8
185	0	0	1	45	48	4	1	115	8503	0	8503	1	3	AZT-3TC-EFV	202	4	<50	1	47.9
185	0	0	1	45	48.5	4	1	115	8503	0	8503	1	3.5	AZT-3TC-EFV	278	4	<50	1	48.4
186	0	0	1	42	42	4	1	137	170405	1	170405	1	0	d4T-3TC-EFV	137	4	170405	4	43.2
186	0	0	1	42	42.25	4	1	137	170405	1	170405	1	0.25	d4T-3TC-EFV	147	4	<50	1	46.7
186	0	0	1	42	42.5	4	1	137	170405	1	170405	1	0.5	d4T-3TC-EFV	237	4	<50	1	47.7
186	0	0	1	42	43	4	1	137	170405	1	170405	1	1	d4T-3TC-EFV	242	4	<50	1	44.6
186	0	0	1	42	43.5	4	1	137	170405	1	170405	1	1.5	d4t-3TC-EFV	237	4	<50	1	47.9
186	0	0	1	42	44	4	1	137	170405	1	170405	1	2	d4T-3TC-EFV	284	4	<50	1
186	0	0	1	42	44.5	4	1	137	170405	1	170405	1	2.5	AZT-3TC-EFV	224	4	<50	1	46
186	0	0	1	42	45	4	1	137	170405	1	170405	1	3	AZT-3TC-EFV	316	4	<50	1	47.4
186	0	0	1	42	45.5	4	1	137	170405	1	170405	1	3.5	AZT-3TC-EFV	449	3	<50	1	46.1
187	0	0	1	42	42	3	1	153	50945	1	50945	1	0	d4T-3TC-EFV	153	4	50945	3	60.6
187	0	0	1	42	42.25	3	1	153	50945	1	50945	1	0.25	d4T-3TC-EFV		4	<50	1	62.7
187	0	0	1	42	42.5	3	1	153	50945	1	50945	1	0.5	d4T-3TC-EFV	135	4	<50	1	66.3
187	0	0	1	42	43	3	1	153	50945	1	50945	1	1	d4T-3TC-EFV	205	4	<50	1	68.4
187	0	0	1	42	43.5	3	1	153	50945	1	50945	1	1.5	d4T-3TC-EFV	281	4	<50	1	68.2
187	0	0	1	42	44	3	1	153	50945	1	50945	1	2	d4T-3TC-EFV	308	4	<50	1	62.9
187	0	0	1	42	44.5	3	1	153	50945	1	50945	1	2.5	AZT-3TC-EFV	377	3	<50	1	64.4
187	0	0	1	42	45	3	1	153	50945	1	50945	1	3	AZT-3TC-EFV	533	2	6818	2	64.1
187	0	0	1	42	45.5	3	1	153	50945	1	50945	1	3.5	AZT-3TC-EFV	387	3	<50	1	63.1
188	0	0	1	45	45		1	115	48357	1	48357	1	0	d4T-3TC-EFV	80	4	164634	4	54
188	0	0	1	45	45.25		1	115	48357	1	48357	1	0.25	d4T-3TC-EFV		4	<50	1	60.5
188	0	0	1	45	45.5		1	115	48357	1	48357	1	0.5	d4T-3TC-EFV	275	4	<50	1	62.1
188	0	0	1	45	46		1	115	48357	1	48357	1	1	AZT-3TC-EFV	166	4	<50	1	71.7
188	0	0	1	45	46.5		1	115	48357	1	48357	1	1.5	d4T-3TC-EFV	354	3	<50	1	73.2
188	0	0	1	45	47		1	115	48357	1	48357	1	2	AZT-3TC-EFV	331	4	<50	1
189	0	0	0	55	55	4	1	116	117797	1	117797	1	0	d4T-3TC-EFV	116	4	117797	4	53.9
189	0	0	0	55	55.25	4	1	116	117797	1	117797	1	0.25	d4T-3TC-EFV		4	182	2	59.1
189	0	0	0	55	55.5	4	1	116	117797	1	117797	1	0.5	d4T-3TC-EFV	295	4	<50	1	61.1
189	0	0	0	55	56	4	1	116	117797	1	117797	1	1	d4T-3TC-EFV	436	3	<50	1	55.1
189	0	0	0	55	56.5	4	1	116	117797	1	117797	1	1.5	d4T-3TC-EFV	394	3	<50	1	49.1
189	0	0	0	55	57	4	1	116	117797	1	117797	1	2	AZT-3TC-EFV	578	2	<50	1	51.8
189	0	0	0	55	57.5	4	1	116	117797	1	117797	1	2.5	AZT-3TC-EFV	506	2	<50	1
189	0	0	0	55	58	4	1	116	117797	1	117797	1	3	AZT-3TC-EFV	571	2	<50	1	52.1
189	0	0	0	55	58.5	4	1	116	117797	1	117797	1	3.5	AZT-3TC-EFV	518	2	<50	1	50.1
190	0	0	0	55	55	4	1	32	109583	1	109583	1	0	d4T-3TC-EFV	32	4	109563	4	49.7
190	0	0	0	55	55.25	4	1	32	109583	1	109583	1	0.25	d4T-3TC-EFV		4	70	2	54.7
190	0	0	0	55	55.5	4	1	32	109583	1	109583	1	0.5	d4T-3TC-EFV	178	4	<50	1	53.3
190	0	0	0	55	56	4	1	32	109583	1	109583	1	1	d4T-3TC-EFV	213	4	<50	1	55
190	0	0	0	55	56.5	4	1	32	109583	1	109583	1	1.5	AZT-3TC-EFV	369	3	<50	1	56.3
190	0	0	0	55	57	4	1	32	109583	1	109583	1	2	AZT-3TC-EFV	313	4	<50	1	56.5
190	0	0	0	55	57.5	4	1	32	109583	1	109583	1	2.5	AZT-3TC-EFV	444	3	14765	3	58
190	0	0	0	55	58	4	1	32	109583	1	109583	1	3	FTC-TDF-EFV	176	4	<50	1	61.3
190	0	0	0	55	58.5	4	1	32	109583	1	109583	1	3.5	FTC-TDF-EFV	605	2	<50	1	65
191	0	0	1	40	40	4	1	109	124407	1	124407	1	0	d4T-3TC-EFV	109	4	124407	3	49.6
191	0	0	1	40	40.25	4	1	109	124407	1	124407	1	0.25	d4T-3TC-EFV		4	105	2	2.02
191	0	0	1	40	40.5	4	1	109	124407	1	124407	1	0.5	d4T-3TC-EFV	162	4	<50	1	53.5
191	0	0	1	40	41	4	1	109	124407	1	124407	1	1	d4T-3TC-EFV	335	4	<50	1	57.7
191	0	0	1	40	41.5	4	1	109	124407	1	124407	1	1.5	AZT-3TC-EFV	402	3	70	2	56.5
191	0	0	1	40	42	4	1	109	124407	1	124407	1	2	AZT-3TC-EFV	589	2	<50	1	55
191	0	0	1	40	42.5	4	1	109	124407	1	124407	1	2.5	FTC-TDF-EFV	425	3	<50	1	58
191	0	0	1	40	43	4	1	109	124407	1	124407	1	3	FTC-TDF-NVP	392	3	<50	1
191	0	0	1	40	43.5	4	1	109	124407	1	124407	1	3.5	FTC-TDF-NVP	389	3	<50	1	62.2
192	0	0				2	1	73	326701	1	326701	1	0	d4T-3TC-NVP	47	4	468299	4	40.7
192	0	0				2	1	73	326701	1	326701	1	0.25	d4T-3TC-NVP		4	1154	2	39.6
192	0	0				2	1	73	326701	1	326701	1	0.5	d4-3TC-EFV		4		3
192	0	0				2	1	73	326701	1	326701	1	1			5	Dead	6
193	0	0	0	53	53		1	134	77893	1	77893	1	0	d4T-3TC-EFV	134	4	77893	3	70
193	0	0	0	53	53.25		1	134	77893	1	77893	1	0.25	d4T-3TC-EFV		4	184	2	70.6
193	0	0	0	53	53.5		1	134	77893	1	77893	1	0.5	d4T-3TC-EFV	326	4	<50	1	71.8
193	0	0	0	53	54		1	134	77893	1	77893	1	1	d4T-3TC-EFV	384	3	<50	1	69.4
193	0	0	0	53	54.5		1	134	77893	1	77893	1	1.5	d4T-3TC-EFV	651	2	<50	1	65.3
193	0	0	0	53	55		1	134	77893	1	77893	1	2	AZT-3TC-EFV	572	2	<50	1	69.3
193	0	0	0	53	55.5		1	134	77893	1	77893	1	2.5	AZT-3TC-EFV	968	1	<50	1	1.7
193	0	0	0	53	56		1	134	77893	1	77893	1	3	AZT-3TC-EFV	684	2	<50	1	68.8
193	0	0	0	53	56.5		1	134	77893	1	77893	1	3.5	AZT-3TC-EFV	988	1	<50	1	69
194	0	0				4	1	177	226785	1	226785	1	0	d4T-3TC-NVP	192	4	125215	4	31.5
194	0	0				4	1	177	226785	1	226785	1	0.25	d4T-3TC-EFV	205	4	868	2	30.6
194	0	0				4	1	177	226785	1	226785	1	0.5	d4T-3TC-EFV	283	4		2	33.4
194	0	0				4	1	177	226785	1	226785	1	1	d4T-3TC-EFV	384	3	<50	1	35.8
194	0	0				4	1	177	226785	1	226785	1	1.5	AZT-3TC-EFV	434	3	<50	1	33.5
194	0	0				4	1	177	226785	1	226785	1	2	AZT-3TC_EFV	438	3	<50	1	37.1
194	0	0				4	1	177	226785	1	226785	1	2.5	AZT-3TC-EFV	585	2	<50	1	33.8
194	0	0				4	1	177	226785	1	226785	1	3			5	Dead	6
195	0	1	0	55	55		1	73	148520	1	148520	1	0	d4T-3TC-EFV	73	4	148520	4	52.5
195	0	1	0	55	55.25		1	73	148520	1	148520	1	0.25	d4T-3TC-NVP	133	4	<50	1	60.7
195	0	1	0	55	55.5		1	73	148520	1	148520	1	0.5	d4T-3TC-NVP	386	3	<50	1	63.5
195	0	1	0	55	56		1	73	148520	1	148520	1	1	d4T-3TC-NVP	406	3	<50	1	67
195	0	1	0	55	56.5		1	73	148520	1	148520	1	1.5	AZT-3TC-NVP	469	3	<50	1	68.4
195	0	1	0	55	57		1	73	148520	1	148520	1	2	AZT-3TC-NVP	503	2	<50	1	66
195	0	1	0	55	57.5		1	73	148520	1	148520	1	2.5	AZT-3TC-NVP	457	3	<50	1	57
195	0	1	0	55	58		1	73	148520	1	148520	1	3	AZT-3TC-NVP	303	2	<50	1	65.8
196	0	0					1	7	15977	1	15977	1	0	d4T-3TC-NVP	7	4	15977	3
196	0	0					1	7	15977	1	15977	1	0.25			5	Dead	6
197	0	0				4	1	93	218625	1	218625	1	0	d4T-3TC-EFV	93	4	218625	4	37.5
197	0	0				4	1	93	218625	1	218625	1	0.25			5	Dead	6
198	0	0	0	51	51		0	253	263874	1	263874	1	0	d4T-3TC-NVP	37	4	141797	4	48.8
198	0	0	0	51	51.25		0	253	263874	1	263874	1	0.25	d4T-3TC-NVP		3	63	2	49
198	0	0	0	51	51.5		0	253	263874	1	263874	1	0.5	d4T-3TC-NVP	506	2	<50	1	49.6
198	0	0	0	51	52		0	253	263874	1	263874	1	1	AZT-3TC-NVP	574	2	52	2	48.3
198	0	0	0	51	52.5		0	253	263874	1	263874	1	1.5	AZT-3TC-NVP	475	3	<50	1	48.5
199	0	1	1	42	42	4	0	325	2675	0	2675	1	0	d4T-3TC-EFV	263	4	32375	3	61.2
199	0	1	1	42	42.25	4	0	325	2675	0	2675	1	0.25	d4T-3TC-EFV	479	3	<50	1	62.9
199	0	1	1	42	42.5	4	0	325	2675	0	2675	1	0.5	d4T-3TC-EFv	477	3	<50	1	61.6
199	0	1	1	42	43	4	0	325	2675	0	2675	1	1	d4T-3TC-EFV	506	2	<50	1	53.5
199	0	1	1	42	43.5	4	0	325	2675	0	2675	1	1.5	AZT-3TC-EFV	820	1	<50	1	58.1
199	0	1	1	42	44	4	0	325	2675	0	2675	1	2	AZT-3TC0EFV	762	2	<50	1	60.3
200	0	0	1	36	36	4	1	103	42097	1	42097	1	0	d4T-3TC-EFV	103	4	42097	3	54.3
200	0	0	1	36	36.25	4	1	103	42097	1	42097	1	0.25	d4T-3TC-EFV		4	64	2	54.1
200	0	0	1	36	36.5	4	1	103	42097	1	42097	1	0.5	d4T-3TC-NVP	148	4	21517	3	54.1
200	0	0	1	36	37	4	1	103	42097	1	42097	1	1	d4T-3TC-NVP	116	4	<50	1	55.2
200	0	0	1	36	37.5	4	1	103	42097	1	42097	1	1.5	d4T-3TC-Kal	364	3	<50	1	58.3
200	0	0	1	36	38	4	1	103	42097	1	42097	1	2	d4T-3TC-LPV/r	545	2	<50	1	72.4
200	0	0	1	36	38.5	4	1	103	42097	1	42097	1	2.5	AZT-3TC-LPV/r	461	3	<50	1	75.5
200	0	0	1	36	39	4	1	103	42097	1	42097	1	3	AZT-3TC-LPV/r	566	2	<50	1	76.1
200	0	0	1	36	39.5	4	1	103	42097	1	42097	1	3.5	AZT-3TC-LPV/r	412	3	<50	1	72.5
202	0	0					1	17	12274	1	12274	1	0	d4T-3TC-EFV	17	4	12274	3	62.9
202	0	0					1	17	12274	1	12274	1	0.25			5		6
203	0	1	1	21	21		0	299	95387	1	95387	1	0	d4T-3TC-EFV	338	4	110770	4	20.5
203	0	1	1	21	21.25		0	299	95387	1	95387	1	0.25	d4T-3TC-EFV	530	2	<50	1	20.9
203	0	1	1	21	21.5		0	299	95387	1	95387	1	0.5	d4T-3TC-EFV	548	2	<50	1	20.8
203	0	1	1	21	22		0	299	95387	1	95387	1	1	d4T-3TC-EFV	425	3	<50	1	21
203	0	1	1	21	22.5		0	299	95387	1	95387	1	1.5	d4T-3TC-EFV	710	2	<50	1	23
203	0	1	1	21	23		0	299	95387	1	95387	1	2	d4T=3TC-EFV	692	2	<50	1	23
204	0	0	1	35	35	3	0	246	15993	1	15993	1	0	d4T-3TC-EFV	198	4	46903	3	49
204	0	0	1	35	35.25	3	0	246	15993	1	15993	1	0.25	d4T-3TC-EFV		4	84	2	69
204	0	0	1	35	35.5	3	0	246	15993	1	15993	1	0.5	d4T-3TC-EFV	329	4	<50	1	73.2
204	0	0	1	35	36	3	0	246	15993	1	15993	1	1	d4T-3TC-EFV	452	3	<50	1	68.5
204	0	0	1	35	36.5	3	0	246	15993	1	15993	1	1.5	AZT-3TC-NVP	950	1	<50	1	65.1
204	0	0	1	35	37	3	0	246	15993	1	15993	1	2	AZTY-3TC-NVP	826	1	<50	1	61
204	0	0	1	35	37.5	3	0	246	15993	1	15993	1	2.5	AZT-3TC-NVP	864	1	<50	1	69
204	0	0	1	35	38	3	0	246	15993	1	15993	1	3	AZT-3TC-NVP	1214	1	<50	1	69.6
205	0	0	1	44	44	3	0	204	530	0	530	1	0	d4T-3TC-NVP	204	4	3758	2	54.3
205	0	0	1	44	44.25	3	0	204	530	0	530	1	0.25	d4T-3TC-EFV		4	<50	1	53.3
205	0	0	1	44	44.5	3	0	204	530	0	530	1	0.5	d4T-3TC-EFV	208	4	<50	1	54.4
205	0	0	1	44	45	3	0	204	530	0	530	1	1	d4T-3TC-EFV	263	4	3255	2	57
205	0	0	1	44	45.5	3	0	204	530	0	530	1	1.5	d4T-3TC-EFV	340	4	<50	1	60.5
205	0	0	1	44	46	3	0	204	530	0	530	1	2	AZT-3TC-NVP	361	3	<50	1	59.3
205	0	0	1	44	46.5	3	0	204	530	0	530	1	2.5	AZT-3TC-NVP	259	4	<50	1	62.9
205	0	0	1	44	47	3	0	204	530	0	530	1	3	AZT-3TC-NVP	415	3	<50	1	60.3
205	0	0	1	44	47.5	3	0	204	530	0	530	1	3.5	AZT-3TC-NVP	334	4	<50	1	60
206	0	0	1	24	24		0	344	122	0	122	1	0	d4T-3TC-NVP	282	4	63578	3	37.1
206	0	0	1	24	24.25		0	344	122	0	122	1	0.25	d4T-3TC-NVP	160	4	82	2	33.7
206	0	0	1	24	24.5		0	344	122	0	122	1	0.5	d4T-3TC-NVP	365	3	<50	1	37.7
207	0	0	0	47	47	4	1	99	168358	1	168358	1	0	d4T-3TC-EFV	99	4	168358	4	71
207	0	0	0	47	47.25	4	1	99	168358	1	168358	1	0.25	d4T-3TC-EFV		4	<50	1	73
207	0	0	0	47	47.5	4	1	99	168358	1	168358	1	0.5	d4T-3TC-EFV	226	4	<50	1	65.7
207	0	0	0	47	48	4	1	99	168358	1	168358	1	1	d4T-3TC-EFV	314	4	<50	1	63.1
207	0	0	0	47	48.5	4	1	99	168358	1	168358	1	1.5	d4T-3TC-EFV	425	3	<50	1	71.1
207	0	0	0	47	49	4	1	99	168358	1	168358	1	2	AZT-3TC-EFV	598	2	<50	1	72
208	0	1				4	1	2	116393	1	116393	1	0	d4T-3TC-EFV	2	4	116393	4	63.1
208	0	1				4	1	2	116393	1	116393	1	0.25	d4T-3TC-EFV		4	<50	1	67.2
208	0	1				4	1	2	116393	1	116393	1	0.5	d4T-3TC-EFV	207	4	<50	1
209	0	0	0	47	47		0	255	161857	1	161857	1	0	d4T-3TC-NVP	201	4	153582	4	52.8
209	0	0	0	47	47.25		0	255	161857	1	161857	1	0.25	d4T-3TC-NVP		4	5951	2	60
209	0	0	0	47	47.5		0	255	161857	1	161857	1	0.5	d4T-3TC-NVP	502	2	<50	1	57.7
209	0	0	0	47	48		0	255	161857	1	161857	1	1	d4T-3TC-NVP	699	2	70	2	59
209	0	0	0	47	48.5		0	255	161857	1	161857	1	1.5	d4T-3TC-NVP	830	1	<50	1	59.1
209	0	0	0	47	49		0	255	161857	1	161857	1	2	AZT-3TC-NVP	336	4	24406	3	60
209	0	0	0	47	49.5		0	255	161857	1	161857	1	2.5	AZT-3TC-NVP	463	3	<50	1	59.6
210	0	1	0	63	63	2	0	446	50528	1	50528	1	0	d4T-3TC-EFV	290	4	60318	3	49.9
210	0	1	0	63	63.25	2	0	446	50528	1	50528	1	0.25	d4T-3TC-EFV	366	3	<50	1	49.8
210	0	1	0	63	63.5	2	0	446	50528	1	50528	1	0.5	d4T-3TC-EFV	430	3	<50	1	50.2
210	0	1	0	63	64	2	0	446	50528	1	50528	1	1	d4T-3TC-EFV	467	3	<50	1
210	0	1	0	63	64.5	2	0	446	50528	1	50528	1	1.5	FTC-TDF-EFV	502	2	<50	1	47.2
211	0	1	1	31	31	4	1	10	21306	1	21306	1	0	d4T-3TC-EFV	10	4	21306	3	54.6
211	0	1	1	31	31.25	4	1	10	21306	1	21306	1	0.25	d4T-3TC-EFV		4	<50	1	56.3
211	0	1	1	31	31.5	4	1	10	21306	1	21306	1	0.5	d4T-3TC-EFV	124	4	<50	1	57.3
211	0	1	1	31	32	4	1	10	21306	1	21306	1	1	d4T-3TC-EFV	206	4	<50	1	61.9
211	0	1	1	31	32.5	4	1	10	21306	1	21306	1	1.5	d4T-3TC-EFV	219	4	<50	1	59.3
211	0	1	1	31	33	4	1	10	21306	1	21306	1	2	AZT-3TC-EFV	464	3	<50	1	64.3
211	0	1	1	31	33.5	4	1	10	21306	1	21306	1	2.5	FTC-TDF-EFV	423	3	<50	1	62.3
211	0	1	1	31	34	4	1	10	21306	1	21306	1	3	FTC-TDF-EFV	404	3	108	2	63.2
212	1	0	1	34	34	4	0	245	2289	0	2289	1	0	d4T-3TC-NVP	245	4	2289	2	55.8
212	1	0	1	34	34.25	4	0	245	2289	0	2289	1	0.25	d4T-3TC-NVP	192	4	26768	3	59.5
212	1	0	1	34	34.5	4	0	245	2289	0	2289	1	0.5	d4T-3TC-NVP	221	4	12077	3	56.3
212	1	0	1	34	35	4	0	245	2289	0	2289	1	1	AZT-3TC-LPV/r		3	83	2	50.2
212	1	0	1	34	35.5	4	0	245	2289	0	2289	1	1.5	TDF-3TC-LPV/r	996	1	50	2	50.2
212	1	0	1	34	36	4	0	245	2289	0	2289	1	2	TDF-3TC-LPV/r	590	2	<50	1	49
212	1	0	1	34	36.5	4	0	245	2289	0	2289	1	2.5	TDF-3TC-LPV/r	802	1	<50	1	52
212	1	0	1	34	37	4	0	245	2289	0	2289	1	3	TDF-3TC-LP/r	622	2	<50	1	51.5
212	1	0	1	34	37.5	4	0	245	2289	0	2289	1	3.5	FTC-TDF-LPV/r	718	2	<50	1	52.1
212	1	0	1	34	38	4	0	245	2289	0	2289	1	4	FTC-TDF-LPV/r	638	2	<50	1	51.6
213	1	0	1	40	40		1	35	3760	0	3760	1	0	d4T-3TC-EFV	91	4	<50	1	71.2
213	1	0	1	40	40.25		1	35	3760	0	3760	1	0.25	d4T-3TC-EFV	100	4	61	2	74.7
213	1	0	1	40	40.5		1	35	3760	0	3760	1	0.5	d4T-3TC-EFV	152	4	81	2	73.9
213	1	0	1	40	41		1	35	3760	0	3760	1	1	d4T-3TC-EFV	180	4	<50	1	78.9
213	1	0	1	40	41.5		1	35	3760	0	3760	1	1.5	d4T-3TC-EFV	238	4	<50	1	78.7
213	1	0	1	40	42		1	35	3760	0	3760	1	2	AZT-3TC-EFV	206	4	<50	1	75.7
213	1	0	1	40	42.5		1	35	3760	0	3760	1	2.5	AZT-3TC-EFV	161	4	<50	1	71.9
213	1	0	1	40	43		1	35	3760	0	3760	1	3	AZT-3TC-EFV	246	4	<50	1	74
213	1	0	1	40	43.5		1	35	3760	0	3760	1	3.5	AZT-3TC-EFV	239	4	<50	1	73
214	0	1	1	44	44	4	1	8	14305	1	14305	1	0	d4T-3TC-EFV	8	4	14305	3	41.8
214	0	1	1	44	44.25	4	1	8	14305	1	14305	1	0.25	d4T-3TC-EFV	101	4	<50	1	59.4
214	0	1	1	44	44.5	4	1	8	14305	1	14305	1	0.5	d4T-3TC-EFV	225	4	<50	1	64.4
214	0	1	1	44	45	4	1	8	14305	1	14305	1	1	d4T-3TC-EFV	29	4	89030	3	60.5
214	0	1	1	44	45.5	4	1	8	14305	1	14305	1	1.5	AZT-3TC-EFV	245	4	<50	1	64.2
214	0	1	1	44	46	4	1	8	14305	1	14305	1	2	dAZT-3TC-EFV	271	4	<50	1	66.5
214	0	1	1	44	46.5	4	1	8	14305	1	14305	1	2.5	AZT-3TC-EFV	307	4	64	2	65.7
214	0	1	1	44	47	4	1	8	14305	1	14305	1	3	AZT-3TC-EFV	327	4	<50	1	65.8
214	0	1	1	44	47.5	4	1	8	14305	1	14305	1	3.5	AZT-3TC-EFV	221	4	<50	1	62
215	0	0				4	1	8	12572	1	12572	1	0	d4T-3TC-NVP	8	4	12572	3
215	0	0				4	1	8	12572	1	12572	1	0.25			5	Dead	6
216	0	0	1	43	43	4	1	15	500000	1	>500000	1	0	d4T-3TC-NVP	15	4	>500000	5	50.4
216	0	0	1	43	43.25	4	1	15	500000	1	>500000	1	0.25	d4T-3TC-EFV		4	125	2	2.09
216	0	0	1	43	43.5	4	1	15	500000	1	>500000	1	0.5	d4T-3TC-EFV	309	4	<50	1	52.7
216	0	0	1	43	44	4	1	15	500000	1	>500000	1	1	d4T-3TC-EFV	296	4	<50	1	54.9
216	0	0	1	43	44.5	4	1	15	500000	1	>500000	1	1.5	AZT=3TC-EFV	425	3	<50	1	53
216	0	0	1	43	45	4	1	15	500000	1	>500000	1	2	AZT-3TC-EFV	79	4	188367	4	50
216	0	0	1	43	45.5	4	1	15	500000	1	>500000	1	2.5	AZT-3TC-EFV	48	4	41733	3
216	0	0	1	43	46	4	1	15	500000	1	>500000	1	3	AZT-3TC-EFV	6	4	39691	3
217	0	1	1	34	34	4	1	69	500000	1	>500000	1	0	d4T-3TC-EFV	69	4	>500000	5	51
217	0	1	1	34	34.25	4	1	69	500000	1	>500000	1	0.25	d4T-3TC-EFV		4	<50	1	58.7
217	0	1	1	34	34.5	4	1	69	500000	1	>500000	1	0.5	d4T-3TC-EFV		4		1	60.1
217	0	1	1	34	35	4	1	69	500000	1	>500000	1	1	d4T-3TC-EFV	197	4	<50	1	61.5
217	0	1	1	34	35.5	4	1	69	500000	1	>500000	1	1.5	d4T-3TC-EFV	355	3	<50	1	63.6
217	0	1	1	34	36	4	1	69	500000	1	>500000	1	2	d4T-3TC-EFV	495	3	<50	1	57.6
217	0	1	1	34	36.5	4	1	69	500000	1	>500000	1	2.5	AZT-3TC-EFV	501	2	<50	1
218	0	0	1	32	32	4	1	114	53319	1	53319	1	0	d4T-3TC-EFV	114	4	53319	3	40.5
218	0	0	1	32	32.25	4	1	114	53319	1	53319	1	0.25	d4T-3TC-EFV		4	65	2	43.2
218	0	0	1	32	32.5	4	1	114	53319	1	53319	1	0.5	d4T-3TC-EFV	165	4	69	2	43.2
218	0	0	1	32	33	4	1	114	53319	1	53319	1	1	d4T-3TC-EFV	229	4	2472	2	43.1
219	0	1	0	47	47		1	4	50234	1	50234	1	0	d4T-3TC-EFV	4	4	50234	3	78.4
219	0	1	0	47	47.25		1	4	50234	1	50234	1	0.25	d4T-3TC-EFV		4	192	2	76.1
219	0	1	0	47	47.5		1	4	50234	1	50234	1	0.5	d4T-3TC-EFV	54	4	106	2	77.7
219	0	1	0	47	48		1	4	50234	1	50234	1	1	d4T-3TC-EFV	76	4	<50	1	78.8
219	0	1	0	47	48.5		1	4	50234	1	50234	1	1.5	d4T-3TC-EFV	119	4	80	2	78.3
219	0	1	0	47	49		1	4	50234	1	50234	1	2	AZT-3TC-EFV	114	4	<50	1	79.1
219	0	1	0	47	49.5		1	4	50234	1	50234	1	2.5	AZT-3TC-EFV	153	4	<50	1	79.5
219	0	1	0	47	50		1	4	50234	1	50234	1	3	AZT-3TC-EFV	158	4	<50	1	79.6
219	0	1	0	47	50.5		1	4	50234	1	50234	1	3.5	AZT-3TC-EFV	164	4	<50	1	79
220	0	0	1	32	32		0	505	73660	1	73660	1	0	d4T-3TC-NVP	146	4	73660	3	48.9
220	0	0	1	32	32.25		0	505	73660	1	73660	1	0.25	d4T-3TC-EFV	343	4	<50	1	47.7
220	0	0	1	32	32.5		0	505	73660	1	73660	1	0.5	d4T-3TC-EFV	258	4	<50	1	48.5
221	1	0	1	31	31	3	1	73	91245	1	91245	1	0	d4T-3TC-NVP	73	4	4.96	2	67.1
221	1	0	1	31	31.25	3	1	73	91245	1	91245	1	0.25	d4T-3TC-NVP		4	91	2	55.8
221	1	0	1	31	31.5	3	1	73	91245	1	91245	1	0.5	d4T-3TC-NVP	290	4	15011	3	60.2
221	1	0	1	31	32	3	1	73	91245	1	91245	1	1	d4T-3TC-NVP		4	69621	3	63.8
221	1	0	1	31	32.5	3	1	73	91245	1	91245	1	1.5	AZT-3TC-NVP	216	4	30532	3
221	1	0	1	31	33	3	1	73	91245	1	91245	1	2	AZT-3TC-NVP	277	4	1568	2	51.7
221	1	0	1	31	33.5	3	1	73	91245	1	91245	1	2.5	AZT-3TC-NVP	230	4	666	2	50
221	1	0	1	31	34	3	1	73	91245	1	91245	1	3	AZT-3TC-NVP	216	4	6613	2
222	0	0	1	18	18		0	301	17774	1	17774	1	0	d4T-3TC-EFV	301	4	17774	3	22
222	0	0	1	18	18.25		0	301	17774	1	17774	1	0.25	d4T-3TC-EFV		3	115	2	22.4
222	0	0	1	18	18.5		0	301	17774	1	17774	1	0.5	d4T-3TC-EFV	672	2	<50	1	23.2
222	0	0	1	18	19		0	301	17774	1	17774	1	1	d4T-3TC-EFV	1220	1	<50	1	25.2
222	0	0	1	18	19.5		0	301	17774	1	17774	1	1.5	d4T-3TC-EFV	1196	1	<50	1	25.8
222	0	0	1	18	20		0	301	17774	1	17774	1	2	AZT-3TC-EFV	885	1	<50	1
222	0	0	1	18	20.5		0	301	17774	1	17774	1	2.5	AZT-3TC-EFV	981	1	<50	1	32
222	0	0	1	18	21		0	301	17774	1	17774	1	3	AZT-3TC-EFV	540	2	<50	1	32.4
222	0	0	1	18	21.5		0	301	17774	1	17774	1	3.5	AZT-3TC-EFV	983	1	<50	1	35.6
223	1	1	1	27	27	3	0	205	19705	1	19705	1	0	d4T-3TC-EFV	205	4	19705	3	63.7
223	1	1	1	27	27.25	3	0	205	19705	1	19705	1	0.25	d4T-3TC-EFV		4	<50	1	62.1
223	1	1	1	27	27.5	3	0	205	19705	1	19705	1	0.5	d4T-3TC-EFV	115	4	<50	1	63
223	1	1	1	27	28	3	0	205	19705	1	19705	1	1	d4T-3TC-Kal	107	4	<50	1	62.6
223	1	1	1	27	28.5	3	0	205	19705	1	19705	1	1.5	d4T-3TC-LPV/r	199	4	<50	1	61.2
223	1	1	1	27	29	3	0	205	19705	1	19705	1	2	AZT-3TC-LPV/r	202	4	<50	1	63.2
223	1	1	1	27	29.5	3	0	205	19705	1	19705	1	2.5	AZT-3TC-LPV/r	187	4	<50	1	63
223	1	1	1	27	30	3	0	205	19705	1	19705	1	3	FTC-TDF-LPV/r	345	4	<50	1	65.3
224	0	0	0	46	46		1	174	42844	1	42844	1	0	d4T-3TC-NVP	174	4	42844	3	54.8
224	0	0	0	46	46.25		1	174	42844	1	42844	1	0.25	d4T-3TC-NVP		4	<50	1
224	0	0	0	46	46.5		1	174	42844	1	42844	1	0.5	d4T-3TC-NVP	184	4	<50	1	61.5
224	0	0	0	46	47		1	174	42844	1	42844	1	1	d4T-3TC-NVP	311	4	<50	1	65.2
224	0	0	0	46	47.5		1	174	42844	1	42844	1	1.5	AZT-3TC-NVP	328	4	<50	1	64
224	0	0	0	46	48		1	174	42844	1	42844	1	2	AZT-3TC-NVP	345	4	<50	1	60.1
224	0	0	0	46	48.5		1	174	42844	1	42844	1	2.5	AZT-3TC-NVP	261	4	<50	1	60.4
224	0	0	0	46	49		1	174	42844	1	42844	1	3	AZT-3TC-NVP	455	3	<50	1	60.5
224	0	0	0	46	49.5		1	174	42844	1	42844	1	3.5	AZT-3TC-NVP	350	3	<50	1	61
225	0	0	1	39	39		1	189	111657	1	111657	1	0	d4T-3TC-EFV	189	4	111657	4	61.5
225	0	0	1	39	39.25		1	189	111657	1	111657	1	0.25	d4T-3TC-EFV		4	<50	1	65.5
225	0	0	1	39	39.5		1	189	111657	1	111657	1	0.5	d4T-3TC-EFV	359	3	<50	1	72.4
225	0	0	1	39	40		1	189	111657	1	111657	1	1	d4T-3TC-EFV	431	3	<50	1	63.5
225	0	0	1	39	40.5		1	189	111657	1	111657	1	1.5	AZT-3TC-EFV	400	3	1173	2	70.2
225	0	0	1	39	41		1	189	111657	1	111657	1	2	AZT-3TC-EFV	513	2	<50	1	67
225	0	0	1	39	41.5		1	189	111657	1	111657	1	2.5	AXT-3TC-EFV	478	3	<50	1	72.2
225	0	0	1	39	42		1	189	111657	1	111657	1	3	AZT-3TC-LPV/r	448	3	<50	1	68.2
226	0	0	1	27	27	4	1	54	112639	1	112639	1	0	d4T-3TC-EFV	82	4	533217	4	39.5
226	0	0	1	27	27.25	4	1	54	112639	1	112639	1	0.25	d4T-3TC-EFV		4	<50	1	36
226	0	0	1	27	27.5	4	1	54	112639	1	112639	1	0.5	d4T-3TC-EFV	235	4	<50	1	43.1
226	0	0	1	27	28	4	1	54	112639	1	112639	1	1	d4T-3TC-EFV	412	3	<50	1	52.7
226	0	0	1	27	28.5	4	1	54	112639	1	112639	1	1.5	AZT-3TC-EFV	508	2	<50	1	58.2
226	0	0	1	27	29	4	1	54	112639	1	112639	1	2	AZT-3TC-NVP	392	3	<50	1	64
226	0	0	1	27	29.5	4	1	54	112639	1	112639	1	2.5	AZT-3TC-NVP	526	2	<50	1	65
226	0	0	1	27	30	4	1	54	112639	1	112639	1	3	AZT-3TC-NVP	563	2	<50	1	58
226	0	0	1	27	30.5	4	1	54	112639	1	112639	1	3.5	AZT-3TC-NVP	798	2	<50	1	61
227	0	1	1	16	16		0	825	818600	1	818600	1	0	d4T-3TC-LPV/r	958	1	368344	4	9.7
227	0	1	1	16	16.25		0	825	818600	1	818600	1	0.25	d4T-3TC-LPV/r		1	1002	2	9.7
227	0	1	1	16	16.5		0	825	818600	1	818600	1	0.5	d4T-3TC-LPV/r	1851	1	<50	1	10
227	0	1	1	16	17		0	825	818600	1	818600	1	1	d4T-3TC-LPV/r	1997	1	<50	1	10.5
227	0	1	1	16	17.5		0	825	818600	1	818600	1	1.5	d4T-3TC-LPV/r	1902	1	<50	1	12.4
227	0	1	1	16	18		0	825	818600	1	818600	1	2	AZT-3TC-EFV	1470	1	<50	1	13.5
227	0	1	1	16	18.5		0	825	818600	1	818600	1	2.5	AZT-3TC-LPV/r	1356	1	<50	1	15.7
227	0	1	1	16	19		0	825	818600	1	818600	1	3	AZT-3TC-LPV/r	1809	1	<50	1
228	0	1	0	55	55	4	1	61	228545	1	228545	1	0	d4T-3TC-EFV	61	4	229545	4	53.9
228	0	1	0	55	55.25	4	1	61	228545	1	228545	1	0.25	d4T-3TC-EFV		4	<50	1	53.9
228	0	1	0	55	55.5	4	1	61	228545	1	228545	1	0.5	d4T-3TC-EFV	318	4	<50	1	58.5
228	0	1	0	55	56	4	1	61	228545	1	228545	1	1	d4T-3TC-EFV	554	2	<50	1	56.9
228	0	1	0	55	56.5	4	1	61	228545	1	228545	1	1.5	d4T-3TC-EFV	479	3	<50	1	55.7
228	0	1	0	55	57	4	1	61	228545	1	228545	1	2	AZT-3TC-EFV	619	2	<50	1	53
228	0	1	0	55	57.5	4	1	61	228545	1	228545	1	2.5	FTC-TDF-EFV	698	2	<50	1	53
228	0	1	0	55	58	4	1	61	228545	1	228545	1	3	FTC-TDF-EFV	784	2	<50	1	57.6
228	0	1	0	55	58.5	4	1	61	228545	1	228545	1	3.5	FTC-TDF-EFV	950	1	<50	1
229	0	0	0	52	52		1	5	500000	1	>500000	1	0	d4T-3TC-EFV	5	4	>500000	5	42.2
229	0	0	0	52	52.25		1	5	500000	1	>500000	1	0.25	d4T-3TC-EFV		4	<50	1	48
229	0	0	0	52	52.5		1	5	500000	1	>500000	1	0.5	d4T-3TC-EFV	234	4	<50	1
229	0	0	0	52	53		1	5	500000	1	>500000	1	1	d4T-3TC-EFV	415	3	<50	1	51.1
229	0	0	0	52	53.5		1	5	500000	1	>500000	1	1.5	AZT-3TC-EFV	518	2	<50	1	50
229	0	0	0	52	54		1	5	500000	1	>500000	1	2	AZT-3TC-EFV	756	2	<50	1	50.2
229	0	0	0	52	54.5		1	5	500000	1	>500000	1	2.5	AZT-3TC-EFV	571	2	<50	1	49.5
229	0	0	0	52	55		1	5	500000	1	>500000	1	3	AZT-3TC-EFV	672	2	<50	1	49.2
230	0	0					1	94	49157	0	49157	1	0	d4T-3TC-NVP	94	4	49157	3	59.9
230	0	0					1	94	49157	0	49157	1	0.25			5		6
231	0	0	0	52	52		1	151	500000	1	>500000	1	0	d4T-3TC-EFV	151	4	>500000	5	45.5
231	0	0	0	52	52.25		1	151	500000	1	>500000	1	0.25	d4T-3TC-EFV		4	62	2	50.7
231	0	0	0	52	52.5		1	151	500000	1	>500000	1	0.5	d4T-3TC-EFV	442	3	<50	1	54.5
231	0	0	0	52	53		1	151	500000	1	>500000	1	1	d4T-3TC-EFV	603	2	70	2	58.7
231	0	0	0	52	53.5		1	151	500000	1	>500000	1	1.5	AZT-3TC-EFV	569	2	<50	1	60.3
231	0	0	0	52	54		1	151	500000	1	>500000	1	2	AZT-3TC-EFV	718	2	<50	1	55
231	0	0	0	52	54.5		1	151	500000	1	>500000	1	2.5	AZT-3TC-EFV	711	2	<50	1	56
231	0	0	0	52	55		1	151	500000	1	>500000	1	3	AZT-3TC-EFV	587	2	<50	1	58.4
232	0	0	1	28	28		0	549	27757	1	27757	1	0	AZ:T-3TC-LPV/r	346	4	27757	3	59.5
232	0	0	1	28	28.25		0	549	27757	1	27757	1	0.25	AZT-3TC-LPV/r	487	3	53	2	63.2
232	0	0	1	28	28.5		0	549	27757	1	27757	1	0.5	AZT-3TC-LPVr	369	3	9302	2	59
233	0	1	1	35	35		0	373	2731	0	2731	1	0	d4T-3TC-EFV	373	3	2731	2	57
233	0	1	1	35	35.25		0	373	2731	0	2731	1	0.25	d4T-3TC-EFV		3	<50	1	54.5
233	0	1	1	35	35.5		0	373	2731	0	2731	1	0.5	d4T-3TC-EFV	481	3	71	2	58.2
233	0	1	1	35	36		0	373	2731	0	2731	1	1	d4T-3TC-EFV	694	2	<50	1	54.4
233	0	1	1	35	36.5		0	373	2731	0	2731	1	1.5	AZT-3TC-EFV	695	2	<50	1	54
233	0	1	1	35	37		0	373	2731	0	2731	1	2	AZT-3TC-EFV	737	2	<50	1	54.4
233	0	1	1	35	37.5		0	373	2731	0	2731	1	2.5	AZT-3TC-EFV	1004	1	<50	1
234	0	0	0	46	46	4	1	89	111732	1	111732	1	0	d4T-3TC-NVP	89	4	111732	4	77.6
234	0	0	0	46	46.25	4	1	89	111732	1	111732	1	0.25	d4T-3TC-EFV		4	<50	1	78.3
234	0	0	0	46	46.5	4	1	89	111732	1	111732	1	0.5	d4T-3TC-EFV	145	4	<50	1	87.5
234	0	0	0	46	47	4	1	89	111732	1	111732	1	1	d4T-3TC-EFV	257	4	<50	1	81.9
234	0	0	0	46	47.5	4	1	89	111732	1	111732	1	1.5	AZT-3TC-EFV	293	4	<50	1	98.1
234	0	0	0	46	48	4	1	89	111732	1	111732	1	2	AZT-3TC-EFV	493	3	<50	1	93
234	0	0	0	46	48.5	4	1	89	111732	1	111732	1	2.5	AZT-3TC-EFV	654	2	<50	1	93.5
234	0	0	0	46	49	4	1	89	111732	1	111732	1	3	AZT-3TC-EFV	584	2	<50	1	92.6
235	0	1	0	49	49		1	2	62585	1	62585	1	0	d4T-3TC-EFV	2	4	62585	3	64.7
235	0	1	0	49	49.25		1	2	62585	1	62585	1	0.25	d4T-3TC-EFV		4	<50	1	68.4
235	0	1	0	49	49.5		1	2	62585	1	62585	1	0.5	d4T-3TC-EFV	52	4	<50	1	77.2
235	0	1	0	49	50		1	2	62585	1	62585	1	1	d4T-3TC-EFV	155	4	<50	1	82.9
235	0	1	0	49	50.5		1	2	62585	1	62585	1	1.5	d4T-3TC-EFV	116	4	<50	1	85.2
235	0	1	0	49	51		1	2	62585	1	62585	1	2	d4T-3TC-EFV	107	4	<50	1	82
235	0	1	0	49	51.5		1	2	62585	1	62585	1	2.5	AZT-3TC-EFV	178	4	<50	1	85.1
235	0	1	0	49	52		1	2	62585	1	62585	1	3	AZT-3TC-EFV	231	4	<50	1	87
236	0	1					0	213	229945	1	229945	1	0	d4T-3TC-EFV	213	4	229945	4	55.5
236	0	1					0	213	229945	1	229945	1	0.25	d4T-3TC-EFV		4	244	2	52.2
236	0	1					0	213	229945	1	229945	1	0.5	d4T-3TC-EFV	344	4	<50	1	53.4
236	0	1					0	213	229945	1	229945	1	1	d4T-3TC-EFV	514	2	<50	1	51
236	0	1					0	213	229945	1	229945	1	1.5	d4T-3TC-EFV	478	3	<50	1	53.4
236	0	1					0	213	229945	1	229945	1	2	AZT-3TC-EFV	494	3	<50	1	55.1
236	0	1					0	213	229945	1	229945	1	2.5			5	Dead	6
237	0	0					1	2	201445	1	201445	1	0	d4T-3TC-NVP	2	4	201445	4	43.6
237	0	0					1	2	201445	1	201445	1	0.25			5	Dead	6
238	0	1	0	57	57		1	22	164518	1	164518	1	0	d4T-3TC-EFV	22	4	164518	4	56.9
238	0	1	0	57	57.25		1	22	164518	1	164518	1	0.25	d4T-3TC-EFV		4	88	2	61.4
238	0	1	0	57	57.5		1	22	164518	1	164518	1	0.5	d4T-3TC-EFV	144	4	<50	1	58.5
238	0	1	0	57	58		1	22	164518	1	164518	1	1	d4T-3TC-EFV	140	4	<50	1	61
238	0	1	0	57	58.5		1	22	164518	1	164518	1	1.5	AZT-3TC-EFV	164	4	<50	1	62.2
238	0	1	0	57	59		1	22	164518	1	164518	1	2	AZT-3TC-EFV	206	4	<50	1	63.8
238	0	1	0	57	59.5		1	22	164518	1	164518	1	2.5	AZT-3TC-EFV	289	4	<50	1	65.5
238	0	1	0	57	60		1	22	164518	1	164518	1	3	AZT-3TC-EFV	460	3	<50	1	64.9
238	0	1	0	57	60.5		1	22	164518	1	164518	1	3.5	AZT-3TC-EFV	272	4	<50	1	66
239	0	0	1	36	36		0	211	468	0	468	1	0	d4T-3TC-NVP	211	4	468	2	59.9
239	0	0	1	36	36.25		0	211	469	0	469	1	0.25	d4T-3TC-NVP		4	<50	1	59.3
239	0	0	1	36	36.5		0	211	470	0	470	1	0.5	d4T-3TC-EFV	402	3	<50	1	60.9
239	0	0	1	36	37		0	211	471	0	471	1	1	d4T-3TC-NVP	619	2	<50	1	62.8
239	0	0	1	36	37.5		0	211	472	0	472	1	1.5	d4T-3TC-NVP	658	2	<50	1	62.8
239	0	0	1	36	38		0	211	473	0	473	1	2	FTC-TDF-NVP	649	2	<50	1	63
239	0	0	1	36	38.5		0	211	474	0	474	1	2.5	FTC-TDF-NVP	818	1	<50	1	61.1
239	0	0	1	36	39		0	211	475	0	475	1	3	FTC-TDF-NVP	500	2	<50	1	64.7
239	0	0	1	36	39.5		0	211	476	0	476	1	3.5	FTC-TDF-NVP	679	2	<50	1	60
240	0	0	1	32	32		1	115	141563	1	141563	1	0	d4T-3TC-NVP	115	4	141563	4	45.3
240	0	0	1	32	32.25		1	115	141563	1	141563	1	0.25	d4T-3TC-NVP	243	4	1725	2	45
240	0	0	1	32	32.5		1	115	141563	1	141563	1	0.5	d4T-3TC-NVP	378	3	5979	2	45.2
240	0	0	1	32	33		1	115	141563	1	141563	1	1	d4T-3TC-NVP	344	4	5569	2	45.7
240	0	0	1	32	33.5		1	115	141563	1	141563	1	1.5	AZT-3TC-NVP	223	4	11374	3	45.7
240	0	0	1	32	34		1	115	141563	1	141563	1	2	AZT-3TC-NVP	213	4	84923	3
240	0	0	1	32	34.5		1	115	141563	1	141563	1	2.5	AZT-3TC-NVP	268	4	26237	3	50.3
240	0	0	1	32	35		1	115	141563	1	141563	1	3	AZT-3TC-NVP	149	4	20127	3	49.8
240	0	0	1	32	35.5		1	115	141563	1	141563	1	3.5	AZT-3TC-NVP	147	4	58280	3
241	0	1	0	47	47	3	1	147	8676	0	8676	1	0	d4T-3TC-EFV	147	4	8676	2	61.9
241	0	1	0	47	47.25	3	1	147	8676	0	8676	1	0.25	d4T-3TC-EFV		4	<50	1	66
241	0	1	0	47	47.5	3	1	147	8676	0	8676	1	0.5	d4T-3TC-EFV	391	3	<50	1	66
241	0	1	0	47	48	3	1	147	8676	0	8676	1	1	d4T-3TC-EFV	590	2	<50	1	67.3
241	0	1	0	47	48.5	3	1	147	8676	0	8676	1	1.5	d4T-3TC-EFV	650	2	78	2	64.7
241	0	1	0	47	49	3	1	147	8676	0	8676	1	2	AZT-3TC-EFV	860	1	<50	1	63.5
241	0	1	0	47	49.5	3	1	147	8676	0	8676	1	2.5	AZT-3TC-EFV	894	1	<50	1	62.2
241	0	1	0	47	50	3	1	147	8676	0	8676	1	3	AZT-3TC-EFV	1111	1	<50	1	63.4
241	0	1	0	47	50.5	3	1	147	8676	0	8676	1	3.5	AZT-3TC-EFV	1276	1	<50	1	61.4
242	0	0	1	30	30	2	0	205	73681	1	73681	1	0	d4T-3TC-NVP	205	4	73681	3	71.5
242	0	0	1	30	30.25	2	0	205	73681	1	73681	1	0.25	d4T03TC-NVP	346	4	<50	1	75.6
242	0	0	1	30	30.5	2	0	205	73681	1	73681	1	0.5	d4T-3TC-NVP	583	2	<50	1	85.8
242	0	0	1	30	31	2	0	205	73681	1	73681	1	1	d4T-3TC-NVP	577	2	<50	1	91.5
242	0	0	1	30	31.5	2	0	205	73681	1	73681	1	1.5	AZT-3TC-NVP	725	2	91	2	87.1
242	0	0	1	30	32	2	0	205	73681	1	73681	1	2	AZT-3TC-NVP	588	2	<50	1	90
242	0	0	1	30	32.5	2	0	205	73681	1	73681	1	2.5	AZT-3TC-NVP	683	2	<50	1	92
242	0	0	1	30	33	2	0	205	73681	1	73681	1	3	AZT-3TC-NVP	504	2	<50	1	93.6
243	0	1	0	47	47	3	1	123	11155	1	11155	1	0	d4T-3TC-EFV	123	4	11155	3	71.7
243	0	1	0	47	47.25	3	1	123	11155	1	11155	1	0.25	d4T-3TC-EFV		4	<50	1	80
243	0	1	0	47	47.5	3	1	123	11155	1	11155	1	0.5	d4T-3TC-EFV	232	4	<50	1	96.4
243	0	1	0	47	48	3	1	123	11155	1	11155	1	1	d4T-3TC-EFV	233	4	<50	1	107.7
243	0	1	0	47	48.5	3	1	123	11155	1	11155	1	1.5	AZT-3TC-EFV	449	3	<50	1	87.5
243	0	1	0	47	49	3	1	123	11155	1	11155	1	2	AZT-3TC-EFV	448	3	<50	1	86.1
243	0	1	0	47	49.5	3	1	123	11155	1	11155	1	2.5	AZT-3TC-EFV	408	3	<50	1	93
243	0	1	0	47	50	3	1	123	11155	1	11155	1	3	AZT-3TC-EFV	432	3	<50	1	91.8
244	0	0					1	3	28881	1	28881	1	0	d4T-3TC-NVP	3	4	28881	3	39.9
244	0	0					1	3	28881	1	28881	1	0.25			5	Dead	6
245	0	0	0	50	50		1	143	153298	1	153298	1	0	AZT-3TC-NVP	143	4	153298	4	77
245	0	0	0	50	50.25		1	143	153298	1	153298	1	0.25	AZT-3TC-NVP		4	133	2	75.9
245	0	0	0	50	50.5		1	143	153298	1	153298	1	0.5	AZT-3TC-NVP	390	3	<50	1	76.5
245	0	0	0	50	51		1	143	153298	1	153298	1	1	AZT-3TC-NVP	348	4	<50	1	65.5
245	0	0	0	50	51.5		1	143	153298	1	153298	1	1.5	AZT-3TC-NVP	283	4	4035	2	55
246	0	0	1	16	16	3	0	204	500000	1	>500000	1	0	d4T-3TC-LPV/r	204	4	>500000	5	7
246	0	0	1	16	16.25	3	0	204	500000	1	>500000	1	0.25	d4T-3TC-LPV/r		4	6706	2	7.7
246	0	0	1	16	16.5	3	0	204	500000	1	>500000	1	0.5	d4T-3TC-Kal	2087	1	217	2	8.5
246	0	0	1	16	17	3	0	204	500000	1	>500000	1	1	d4T-3TC-Kal	1400	1	84	2	9.8
246	0	0	1	16	17.5	3	0	204	500000	1	>500000	1	1.5	d4T-3TC-LPV/r	970	1	<50	1	12.4
246	0	0	1	16	18	3	0	204	500000	1	>500000	1	2	d4T-3TC-LPV/r	1413	1	<50	1	11.5
246	0	0	1	16	18.5	3	0	204	500000	1	>500000	1	2.5	d4T-3TC-LPV/r	1129	1	<50	1	13.9
246	0	0	1	16	19	3	0	204	500000	1	>500000	1	3	d4T-3TC-LPV/r	1086	1	<50	1	13.7
247	0	1	1	35	35		0	326	56850	1	56850	1	0	d4T-3TC-EFV	301	4	56850	3	60
247	0	1	1	35	35.25		0	326	56850	1	56850	1	0.25	d4T-3TC-EFV	402	3	<50	1	59.7
247	0	1	1	35	35.5		0	326	56850	1	56850	1	0.5	d4T-3TC-EFV	282	4	<50	1	60.6
247	0	1	1	35	36		0	326	56850	1	56850	1	1	d4T-3TC-EFV	465	3	<50	1	60.7
247	0	1	1	35	36.5		0	326	56850	1	56850	1	1.5	d4T-3TC-EFV	365	3	<50	1	58
247	0	1	1	35	37		0	326	56850	1	56850	1	2	d4T-3TC-EFV	870	1	<50	1	59.2
247	0	1	1	35	37.5		0	326	56850	1	56850	1	2.5	d4T-3TC-EFV	441	3	<50	1	57.4
248	0	0	1	41	41		1	2	75806	1	75806	1	0	d4T-3TC-EFV	2	4	75806	3	48.2
248	0	0	1	41	41.25		1	2	75806	1	75806	1	0.25	d4T-3TC-EFV		4	<50	1	65.8
248	0	0	1	41	41.5		1	2	75806	1	75806	1	0.5	d4T-3TC-EFV	60	4	<50	1	65
248	0	0	1	41	42		1	2	75806	1	75806	1	1	d4T-3TC-EFV	207	4	84	2	65.9
248	0	0	1	41	42.5		1	2	75806	1	75806	1	1.5	AZT-3TC-NVP	310	4	<50	1	64.5
248	0	0	1	41	43		1	2	75806	1	75806	1	2	AZT-3TC-EFV	379	3	<50	1	64.5
248	0	0	1	41	43.5		1	2	75806	1	75806	1	2.5	AZT-3TC-EFV	315	4	<50	1	61.4
249	0	1				2	0	230	381705	1	381705	1	0	d4T-3TC-EFV	230	4	381705	4	55
249	0	1				2	0	230	381705	1	381705	1	0.25	d4T-3TC-EFV		4	88	2	57.2
249	0	1				2	0	230	381705	1	381705	1	0.5	d4T-3TC-EFV	331	4	<50	1	60
249	0	1				2	0	230	381705	1	381705	1	1	d4T-3TC-EFV	440	3	<50	1	58.5
250	0	0					1	147	102460	1	102460	1	0	d4T-3TC-EFV	147	4	102460	4	54.7
250	0	0					1	147	102460	1	102460	1	0.25	d4T-3TC-EFV		4	37271	3
250	0	0					1	147	102460	1	102460	1	0.5	d4T-3TC-NVP	286	4	93	2	62.5
250	0	0					1	147	102460	1	102460	1	1	d4T-3TC-NVP	268	4	<50	1	68.6
250	0	0					1	147	102460	1	102460	1	1.5	d4T-3TC-NVP	442	3	<50	1	69.6
250	0	0					1	147	102460	1	102460	1	2	AZT-3TC-NVP	540	2	<50	1	71.4
250	0	0					1	147	102460	1	102460	1	2.5	AZT-3TC-NVP	548	2	<50	1	70
250	0	0					1	147	102460	1	102460	1	3	AZT-3TC-NVP	497	3	<50	1	70.8
250	0	0					1	147	102460	1	102460	1	3.5			5	Dead	6
251	0	0					0	309	108760	1	108760	1	0	d4T-3TC-EFV	200	4	473336	4
251	0	0					0	309	108760	1	108760	1	0.25	d4T-3TC-EFV	551	2	<50	1
251	0	0					0	309	108760	1	108760	1	0.5	d4T-3TC-EFV	453	3	<50	1	52.3
251	0	0					0	309	108760	1	108760	1	1	AZT-3TC-EFV	616	2	<50	1
252	0	1					1	103	106369	1	106369	1	0	d4T-3TC-EFV	191	4	106369	4	64.1
252	0	1					1	103	106369	1	106369	1	0.25	d4T-3TC-EFV		4	<50	1	59.1
252	0	1					1	103	106369	1	106369	1	0.5	d4T-3TC-EFV	346	4	57	2	59.2
253	0	0	1	31	31	3	0	222	107209	1	107209	1	0	d4T-3TC-EFV	222	4	107209	4	43.6
253	0	0	1	31	31.25	3	0	222	107209	1	107209	1	0.25	d4T-3TC-EFV		3	63	2	1.7
253	0	0	1	31	31.5	3	0	222	107209	1	107209	1	0.5	d4T-3TC-NVP	518	2	<50	1	46.6
253	0	0	1	31	32	3	0	222	107209	1	107209	1	1	d4T-3TC-EFV	439	3	<50	1	45.8
253	0	0	1	31	32.5	3	0	222	107209	1	107209	1	1.5	AZT-3TC-EFV	437	3	<50	1	44
253	0	0	1	31	33	3	0	222	107209	1	107209	1	2	AZT-3TC-EFV	532	2	<50	1	44.4
253	0	0	1	31	33.5	3	0	222	107209	1	107209	1	2.5	AZT-3TC-EFV	468	3	<50	1	43
254	0	0	1	43	43	4	1	41	47739	1	47739	1	0	d4T-3TC-EFV	41	4	47739	3	52.3
254	0	0	1	43	43.25	4	1	41	47739	1	47739	1	0.25	d4T-3TC-NVP		4	<50	1	57.8
254	0	0	1	43	43.5	4	1	41	47739	1	47739	1	0.5	d4T-3TC-NVP	336	4	<50	1	69.8
254	0	0	1	43	44	4	1	41	47739	1	47739	1	1	d4T-3TC-NVP	604	2	<50	1	80.4
254	0	0	1	43	44.5	4	1	41	47739	1	47739	1	1.5	AZT-3TC-NVP	707	2	<50	1	75.4
254	0	0	1	43	45	4	1	41	47739	1	47739	1	2	AZT-3TC-NVP	685	2	<50	1	76.6
254	0	0	1	43	45.5	4	1	41	47739	1	47739	1	2.5	AZT-3TC-NVP	950	1	<50	1	76.4
254	0	0	1	43	46	4	1	41	47739	1	47739	1	3	AZT-3TC-NVP	814	1	<50	1	77.3
254	0	0	1	43	46.5	4	1	41	47739	1	47739	1	3.5	AZT-3TC-NVP	905	1	<50	1	74.9
255	0	0	1	35	35		0	347	3473	0	3473	1	0	d4T-3TC-EFV	416	3	330776	4	56.1
255	0	0	1	35	35.25		0	347	3473	0	3473	1	0.25	d4T-3TC-EFV	485	3	<50	1	54.8
255	0	0	1	35	35.5		0	347	3473	0	3473	1	0.5	d4T-3TC_EFV	619	2	<50	1	56
255	0	0	1	35	36		0	347	3473	0	3473	1	1	d4T-3TC-NVP	597	2	<50	1	54.4
255	0	0	1	35	36.5		0	347	3473	0	3473	1	1.5	AZT-3TC-NVP	610	2	141	2	52
255	0	0	1	35	37		0	347	3473	0	3473	1	2	AZT-3TC-NVP		2	<50	1	49
256	0	1	1	19	19		0	349	20266	1	20266	1	0	d4T-3TC-EFV	180	4	20266	3	15.2
256	0	1	1	19	19.25		0	349	20266	1	20266	1	0.25	d4T-3TC-EFV	280	4	208	2	16.3
256	0	1	1	19	19.5		0	349	20266	1	20266	1	0.5			4		2
256	0	1	1	19	20		0	349	20266	1	20266	1	1	d4T-3TC-EFV	318	4	<50	1	17
256	0	1	1	19	20.5		0	349	20266	1	20266	1	1.5	d4T-3TC-EFV	275	4	<50	1	18.2
257	0	0	0	46	46		0	279	15897	1	15897	1	0	d4T-3TC-NVP	225	4	15619	3	71.1
257	0	0	0	46	46.25		0	279	15897	1	15897	1	0.25	d4T-3TC-NVP	428	3	90	2	73.7
257	0	0	0	46	46.5		0	279	15897	1	15897	1	0.5	d4T-3TC-NVP	461	3	<50	1	76
257	0	0	0	46	47		0	279	15897	1	15897	1	1	d4T-3TC-NVP	556	2	<50	1	82
258	0	0					1	49	19983	1	19983	1	0	d4T-3TC-NVP	49	4	19983	3	39.5
258	0	0					1	49	19983	1	19983	1	0.25			5	Dead	6
259	1	1	0	46	46		0	310	7703	0	7703	1	0	d4T-3TC-EFV	314	4	7703	2	49
259	1	1	0	46	46.25		0	310	7703	0	7703	1	0.25	d4T-3TC-NVP	442	3	<50	1	50
259	1	1	0	46	46.5		0	310	7703	0	7703	1	0.5	AZT-3TC-NVP	465	3	<50	1	57.6
259	1	1	0	46	47		0	310	7703	0	7703	1	1	AZT-3TC-NVP	954	1	<50	1
260	0	0				4	1	10	500000	1	>500000	1	0	d4T-3TC-EFV	10	4	>500000	5	56.6
260	0	0				4	1	10	500000	1	>500000	1	0.25			5		6
261	0	1	1	42	42	4	1	56	295532	1	295532	1	0	d4T-3TC-EFV	56	4	295532	4	62.6
261	0	1	1	42	42.25	4	1	56	295532	1	295532	1	0.25	d4T-3TC-EFV	138	4	67	2	59.9
261	0	1	1	42	42.5	4	1	56	295532	1	295532	1	0.5	d4T-3TC-EFV	163	4	<50	1	67.8
261	0	1	1	42	43	4	1	56	295532	1	295532	1	1	d4T-3TC-EFV	329	4	<50	1	59.9
261	0	1	1	42	43.5	4	1	56	295532	1	295532	1	1.5	d4T-3TC-EFV	387	3	<50	1	72
261	0	1	1	42	44	4	1	56	295532	1	295532	1	2	d4T-3TC-EFV	471	3	<50	1	69.5
261	0	1	1	42	44.5	4	1	56	295532	1	295532	1	2.5	d4T-3TC-EFV	390	3	<50	1	69.6
261	0	1	1	42	45	4	1	56	295532	1	295532	1	3	d4T-3TC-EFV	379	3	<50	1	65.5
262	0	0				4	1	41	11221	1	11221	1	0	d4T-3TC-NVP	41	4	11221	3	42.9
262	0	0				4	1	41	11221	1	11221	1	0.25	d4T-3TC-NVP		4	<50	1	34.4
262	0	0				4	1	41	11221	1	11221	1	0.5			5	Dead	6
263	0	1	0	52	52		1	7	170604	1	170604	1	0	d4T-3TC-EFV	7	4	170604	4	41.1
263	0	1	0	52	52.25		1	7	170604	1	170604	1	0.25	d4T-3TC-EFV		4	<50	1	48.1
263	0	1	0	52	52.5		1	7	170604	1	170604	1	0.5	d4T-3TC-EFV	244	4	<50	1	48.7
263	0	1	0	52	53		1	7	170604	1	170604	1	1	d4T-3TC-EFV	499	3	<50	1	47.9
263	0	1	0	52	53.5		1	7	170604	1	170604	1	1.5	AZT-3TC-EFV	495	3	<50	1	49.4
263	0	1	0	52	54		1	7	170604	1	170604	1	2	FTC-TDF-EFV	623	2	<50	1	48.1
263	0	1	0	52	54.5		1	7	170604	1	170604	1	2.5	FTC-TDF-EFV	582	2	<50	1	47.5
263	0	1	0	52	55		1	7	170604	1	170604	1	3	FTC-TDF-EFV	671	2	<50	1	47.6
264	0	0	1	40	40		0	297	57742	1	57742	1	0	d4T-3TC-NVP	212	4	57742	3	53.1
264	0	0	1	40	40.25		0	297	57742	1	57742	1	0.25	d4T-3TC-NVP		4	<50	1	54.7
264	0	0	1	40	40.5		0	297	57742	1	57742	1	0.5	d4T-3TC-NVP	362	3	<50	1	55.3
264	0	0	1	40	41		0	297	57742	1	57742	1	1	AZT-3TC-NVP	310	4	<50	1	55.4
264	0	0	1	40	41.5		0	297	57742	1	57742	1	1.5	AZT-3TC-NVP	246	4	<50	1	47
264	0	0	1	40	42		0	297	57742	1	57742	1	2	AZT-3TC-EFV	219	4	<50	1	44.7
264	0	0	1	40	42.5		0	297	57742	1	57742	1	2.5	AZT-3TC-EFV	348	3	<50	1	46
265	0	0	0	47	47		1	42	498847	1	498847	1	0	d4T-3TC-EFV	42	4	498847	4	46
265	0	0	0	47	47.25		1	42	498847	1	498847	1	0.25	d4T-3TC-EFV		4	<50	1	48.4
265	0	0	0	47	47.5		1	42	498847	1	498847	1	0.5	d4T-3TC-EFV	200	4	283	2	52
265	0	0	0	47	48		1	42	498847	1	498847	1	1	d4T-3T-EFV	201	4	<50	1	60.4
265	0	0	0	47	48.5		1	42	498847	1	498847	1	1.5	AZT-3TC-EFV	346	3	<50	1	59.1
265	0	0	0	47	49		1	42	498847	1	498847	1	2	AZT-3TC-EFV	316	4	<50	1	60
265	0	0	0	47	49.5		1	42	498847	1	498847	1	2.5	AZT-3TC-EFV	347	4	<50	1	60.7
265	0	0	0	47	50		1	42	498847	1	498847	1	3	AZT-3TC-EFV	376	3	<50	1	52
266	0	0	1	43	43		1	200	27217	1	27217	1	0	d4T-3TC-NVP	200	4	27217	3	56
266	0	0	1	43	43.25		1	200	27217	1	27217	1	0.25	d4T-3TC-NVP		4	183	2	59.9
266	0	0	1	43	43.5		1	200	27217	1	27217	1	0.5	d4T-3C-NVP	450	3	<50	1	66.2
266	0	0	1	43	44		1	200	27217	1	27217	1	1	d4T-3TC-NVP	276	4	<50	1	71.4
266	0	0	1	43	44.5		1	200	27217	1	27217	1	1.5	AZT-3TC-NVP	446	3	<50	1	61.9
266	0	0	1	43	45		1	200	27217	1	27217	1	2	AZT-3TC-NVP	591	2	<50	1	67
266	0	0	1	43	45.5		1	200	27217	1	27217	1	2.5	AZT-3TC-NVP	536	2	<50	1	70
266	0	0	1	43	46		1	200	27217	1	27217	1	3	AZT-3TC-NVP	519	2	<50	1	71
267	0	0					1	39	470197	1	470197	1	0	d4T-3TC-EFV	39	4	470197	4	42.3
267	0	0					1	39	470197	1	470197	1	0.25	d4T-3TC-NVP		4	11432	3	57.9
267	0	0					1	39	470197	1	470197	1	0.5			5	Dead	6
268	0	0					1	157	701567	1	701567	1	0	d4T-3TC-NVP	157	4	701567	4	9.1
268	0	0					1	157	701567	1	701567	1	0.25	d4T-3TC-NVP		4	578	2	9.4
268	0	0					1	157	701567	1	701567	1	0.5			5	Dead	6
269	0	0	0	53	53	3	1	7	122282	1	122282	1	0	d4T-3TC-NVP	7	4	122282	4	49.5
269	0	0	0	53	53.25	3	1	7	122282	1	122282	1	0.25	d4T-3TC-NVP		4	<50	1	52.8
269	0	0	0	53	53.5	3	1	7	122282	1	122282	1	0.5	d4T-3TC-NVP	188	4	<50	1	58.4
269	0	0	0	53	54	3	1	7	122282	1	122282	1	1	d4T-3TC-NVP	298	4	<50	1	56.6
269	0	0	0	53	54.5	3	1	7	122282	1	122282	1	1.5	d4T-3TC-NVP	425	3	<50	1	54.8
269	0	0	0	53	55	3	1	7	122282	1	122282	1	2	AZT-3TC-EFV	388	3	<50	1	45
269	0	0	0	53	55.5	3	1	7	122282	1	122282	1	2.5	FTC-TDF-NVP	454	3	<50	1	56.7
269	0	0	0	53	56	3	1	7	122282	1	122282	1	3	FTC-TDF-NVP	611	2	<50	1	59
270	0	1	1	42	42	4	1	32	220108	1	220108	1	0	d4T-3TC-EFV	32	4	220108	4	60.6
270	0	1	1	42	42.25	4	1	32	220108	1	220108	1	0.25	d4T-3TC-EFV		4	<50	1	69.5
270	0	1	1	42	42.5	4	1	32	220108	1	220108	1	0.5	d4T-3TC-EFV	245	4	<50	1	72.2
270	0	1	1	42	43	4	1	32	220108	1	220108	1	1	d4T-3TC-EFV	245	4	<50	1	75.8
270	0	1	1	42	43.5	4	1	32	220108	1	220108	1	1.5	d4T-3TC-EFV	255	4	<50	1	73
270	0	1	1	42	44	4	1	32	220108	1	220108	1	2	d4T-3TC-EFV	240	4	<50	1	73.5
270	0	1	1	42	44.5	4	1	32	220108	1	220108	1	2.5	AZT-3TC-EFV	315	4	<50	1	73.8
270	0	1	1	42	45	4	1	32	220108	1	220108	1	3	AZT-3TC-EFV	305	4	<50	1
271	0	1					1	131	72299	1	72299	1	0	d4T-3TC-EFV	131	4	72299	3	58.7
271	0	1					1	131	72299	1	72299	1	0.25	d4T-3TC-EFV		4	<50	1	64.3
271	0	1					1	131	72299	1	72299	1	0.5	d4T-3TC-EFV	289	4	<50	1	63.8
271	0	1					1	131	72299	1	72299	1	1	d4T-3TV-EFV	323	4	50	2	62.7
271	0	1					1	131	72299	1	72299	1	1.5	AZT-3TC-EFV	583	2	<50	1	62.7
271	0	1					1	131	72299	1	72299	1	2	AZT-3TC-EFV	484	3	<50	1	60.9
271	0	1					1	131	72299	1	72299	1	2.5	AZT-3TC-EFV	457	3	<50	1
272	0	0	1	38	38		1	26	500000	1	>500000	1	0	d4T-3TC-EFV	26	4	>500000	5	39.3
272	0	0	1	38	38.25		1	26	500000	1	>500000	1	0.25	d4T-3TC-EFV		4	<50	1	43.6
272	0	0	1	38	38.5		1	26	500000	1	>500000	1	0.5	d4T-3TC-EFV	407	3	<50	1	46.9
272	0	0	1	38	39		1	26	500000	1	>500000	1	1	d4T-3TC-NVP	670	2	<50	1	59.5
272	0	0	1	38	39.5		1	26	500000	1	>500000	1	1.5	AZT-3TC-NVP	669	2	2.31	2	55.6
272	0	0	1	38	40		1	26	500000	1	>500000	1	2	AZT-3TC-NVP	862	1	<50	1	66
272	0	0	1	38	40.5		1	26	500000	1	>500000	1	2.5	AZT-3TC-NVP	874	1	<50	1	64.6
272	0	0	1	38	41		1	26	500000	1	>500000	1	3	AZT-3TC-NVp	784	2	<50	1
272	0	0	1	38	41.5		1	26	500000	1	>500000	1	3.5	AZT-3TC-NVP	1087	1	<50	1	71.8
[truncated: 260 more rows]
